# Supplementary material for: Orthogonal Cas9–Cas9 chimeras provide a versatile platform for genome editing
Source: Nat Commun. 2018 Nov 19;9:4856. doi: 10.1038/s41467-018-07310-x (PMC6242970; doi:10.1038/s41467-018-07310-x)
Supplement: Supplementary file 4 — Supplementary Data 1 [file 41467_2018_7310_MOESM4_ESM.xlsx]

## Sheet: VEGFA-TS2 deletions
Indel types and counts at VEGFA-TS2 target site for different nuclease combinations - R# = replicate #
MiSeqRun	Sample_name	5p_index	3p_index	Total_read	Only_sp_indel	Only_Nm/Sa_indel	Dual_indels	Precise_deletion	Imprecise_deletion	Inversion
MFB_DS5	TS2_NegCT_R1	ATAGAGGC	ATCACG	8162	0	0	0	0	0	0
	TS2_NegCT_R2	ATAGAGGC	CGATGT	14955	0	0	0	0	0	0
	TS2_NegCT_R3	ATAGAGGC	TTAGGC	20207	0	0	0	0	0	0
	TS2_SpWT_R1	ATAGAGGC	TGACCA	12622	4254	0	0	0	0	0
	TS2_SpWT_R2	ATAGAGGC	ACAGTG	10785	3077	0	0	0	0	0
	TS2_SpWT_R3	ATAGAGGC	GCCAAT	10856	2989	0	0	0	0	0
	TS2_SpMT3-dSa_sg3_R1	ATAGAGGC	CAGATC	20932	2054	0	0	0	0	0
	TS2_SpMT3-dSa_sg3_R2	ATAGAGGC	ACTTGA	15083	1626	0	0	0	0	0
	TS2_SpMT3-dSa_sg3_R3	ATAGAGGC	GATCAG	12625	979	0	0	0	0	0
	TS2_SpMT3-dSa_sg4_R1	ATAGAGGC	TAGCTT	17220	1356	0	0	0	0	0
	TS2_SpMT3-dSa_sg4_R2	ATAGAGGC	GGCTAC	14853	1401	0	0	0	0	0
	TS2_SpMT3-dSa_sg4_R3	ATAGAGGC	CTTGTA	11209	605	0	0	0	0	0
	TS2_SpWT-SaWT_sg3_R1	ATAGAGGC	AGTCAA	28328	330	10	7	11651	104	24
	TS2_SpWT-SaWT_sg3_R2	ATAGAGGC	AGTTCC	21304	198	4	6	9381	140	84
	TS2_SpWT-SaWT_sg3_R3	ATAGAGGC	ATGTCA	19920	128	3	3	7370	127	58
	TS2_SpWT-SaWT_sg4_R1	ATAGAGGC	CCGTCC	23238	2111	6	0	2748	159	0
	TS2_SpWT-SaWT_sg4_R2	ATAGAGGC	GTCCGC	13889	1232	2	0	1820	104	14
	TS2_SpWT-SaWT_sg4_R3	ATAGAGGC	GTGAAA	22682	2267	4	0	2186	207	15
	TS2_SpMT3-dSa_sg1_R1	ATAGAGGC	GTGGCC	19029	1924	0	0	0	0
	TS2_SpMT3-dSa_sg1_R2	ATAGAGGC	GTTTCG	9487	886	0	0	0	0
	TS2_SpMT3-dSa_sg2_R1	ATAGAGGC	CGTACG	8951	623	0	0	0	0
	TS2_SpMT3-dSa_sg2_R2	ATAGAGGC	GAGTGG	7661	452	0	0	0	0
	TS2_SpWT-SaWT_sg1_R1	ATAGAGGC	ACTGAT	10981	838	3	0	3834	0	0
	TS2_SpWT-SaWT_sg1_R2	ATAGAGGC	ATTCCT	17973	1344	9	0	5323	59	0
	TS2_SpWT-SaWT_sg2_R1	ATAGAGGC	CTTTTG	10889	68	1	0	3464	2	9
	TS2_SpWT-SaWT_sg2_R2	ATAGAGGC	TAGTTG	8609	63	1	0	2489	6	0
	TS2_SaWT_sg1_R1	CCTATCCT	ATCACG	7887	0	1626	0	0	0
	TS2_SaWT_sg1_R2	CCTATCCT	CGATGT	14571	0	2271	0	0	0
	TS2_SaWT_sg2_R1	CCTATCCT	TTAGGC	14240	0	1395	0	0	0
	TS2_SaWT_sg2_R2	CCTATCCT	TGACCA	16014	0	1446	0	0	0
	TS2_SaWT_sg3_R1	CCTATCCT	ACAGTG	9964	0	1434	0	0	0
	TS2_SaWT_sg3_R2	CCTATCCT	GCCAAT	15593	0	1745	0	0	0
	TS2_SaWT_sg4_R1	CCTATCCT	CAGATC	30032	0	14	0	0	0
	TS2_SaWT_sg4_R2	CCTATCCT	ACTTGA	21103	0	7	0	0	0
	TS2_SpMT3-dSa_sg1_R3	CCTATCCT	GATCAG	9718	1176	0	0	0	0
	TS2_SaWT_sg4_R3	CCTATCCT	CCGTCC	19984		115	0	0	0	0
MFB_DS9	TS2_SaWT-sg1_R3	TACAGCCT	ACTTGA	25011		2054
	TS2_SpWT-SaWT_sg1_R3	TACAGCCT	GATCAG	37129	2224	24	21	12237	0	0
	TS2_SaWT-sg2_R3	TACAGCCT	TAGCTT	27300		2192
	TS2_SpMT3-dSa_sg2_R3	TACAGCCT	GGCTAC	29992	1967
	TS2_SpWT-SaWT_sg2_R3	TACAGCCT	CTTGTA	47786	236	9	6	12704	15	25
	TS2_SaWT-sg3_R3	TACAGCCT	AGTCAA	25549		2886
	TS2_NegCT_R1	TACAGCCT	AGTTCC	75515	0

## Sheet: VEGFA-TS3 deletions
Indel types and counts at VEGFA-TS3 target site for different nuclease combinations - R# = replicate #
MiSeqRun	Sample_name	5p_index	3p_index	Total_read	Only_sp_indel	Only_Nm/Sa_indel	Dual_indels	Precise_deletion	Imprecise_deletion	Inversion
MFB_DS5_126	TS3_NegCT_R1	CCTATCCT	TAGTTG	8152	0	0	0	0	0	0
MFB_DS5_127	TS3_NegCT_R2	CCTATCCT	CCGGTG	8945	0	0	0	0	0	0
MFB_DS5_128	TS3_NegCT_R3	GGCTCTGA	ATCACG	9343	0	0	0	0	0	0
MFB_DS5_129	TS3_SpWT_R1	GGCTCTGA	CGATGT	9767	4753	0	0	0	0	0
MFB_DS5_130	TS3_SpWT_R2	GGCTCTGA	TTAGGC	9599	4118	0	0	0	0	0
MFB_DS5_131	TS3_SpWT_R3	GGCTCTGA	TGACCA	10779	5508	0	0	0	0	0
MFB_DS5_132	TS3_SpMT3-dSa_sg1_R1	GGCTCTGA	ACAGTG	10953	149	0	0	0	0	0
MFB_DS5_133	TS3_SpMT3-dSa_sg1_R2	GGCTCTGA	GCCAAT	11901	92	0	0	0	0	0
MFB_DS5_134	TS3_SpMT3-dSa_sg1_R3	GGCTCTGA	CAGATC	11102	91	0	0	0	0	0
MFB_DS5_135	TS3_SpMT3-dSa_sg2_R1	GGCTCTGA	ACTTGA	11138	5075	0	0	0	0	0
MFB_DS5_136	TS3_SpMT3-dSa_sg2_R2	GGCTCTGA	GATCAG	7782	3345	0	0	0	0	0
MFB_DS5_137	TS3_SpMT3-dSa_sg2_R3	GGCTCTGA	TAGCTT	12376	5879	0	0	0	0	0
MFB_DS5_138	TS3_SpMT3-dSa_sg3_R1	GGCTCTGA	GGCTAC	11326	3399	0	0	0	0	0
MFB_DS5_139	TS3_SpMT3-dSa_sg3_R2	GGCTCTGA	CTTGTA	11019	3008	0	0	0	0	0
MFB_DS5_140	TS3_SpMT3-dSa_sg3_R3	GGCTCTGA	AGTCAA	13089	3731	0	0	0	0	0
MFB_DS5_141	TS3_SpMT3-dSa_sg4_R1	GGCTCTGA	AGTTCC	15516	1742	0	0	0	0	0
MFB_DS5_142	TS3_SpMT3-dSa_sg4_R2	GGCTCTGA	ATGTCA	8546	992	0	0	0	0	0
MFB_DS5_143	TS3_SpMT3-dSa_sg4_R3	GGCTCTGA	CCGTCC	11074	1236	0	0	0	0	0
MFB_DS5_144	TS3_SpMT3-dSa_sg5_R1	GGCTCTGA	GTCCGC	12902	870	0	0	0	0	0
MFB_DS5_145	TS3_SpMT3-dSa_sg5_R2	GGCTCTGA	GTGAAA	9234	539	0	0	0	0	0
MFB_DS5_146	TS3_SpMT3-dSa_sg5_R3	GGCTCTGA	GTGGCC	9743	602	0	0	0	0	0
MFB_DS5_147	TS3_SpMT3-dNm_R1	GGCTCTGA	GTTTCG	9279	3191	0	0	0	0	0
MFB_DS5_148	TS3_SpMT3-dNm_R2	GGCTCTGA	CGTACG	8445	3056	0	0	0	0	0
MFB_DS5_149	TS3_SpMT3-dNm_R3	GGCTCTGA	GAGTGG	8155	3013	0	0	0	0	0
MFB_DS5_150	TS3_SpWT-SaWT_sg1_R1	GGCTCTGA	ACTGAT	15760	80	143	9	2185	7130	48
MFB_DS5_151	TS3_SpWT-SaWT_sg1_R2	GGCTCTGA	ATTCCT	15094	101	127	7	2271	6118	12
MFB_DS5_152	TS3_SpWT-SaWT_sg1_R3	GGCTCTGA	CTTTTG	11044	89	107	6	1296	4412	30
MFB_DS5_153	TS3_SpWT-SaWT_sg2_R1	GGCTCTGA	TAGTTG	11833	817	15	0	993	3075	0
MFB_DS5_154	TS3_SpWT-SaWT_sg2_R2	GGCTCTGA	CCGGTG	12194	631	9	0	871	1946	0
MFB_DS5_155	TS3_SpWT-SaWT_sg2_R3	GGCTCTGA	ATCGTG	15120	930	24	2	1170	2545	4
MFB_DS5_156	TS3_SpWT-SaWT_sg3_R1	GGCTCTGA	TGAGTG	14244	1086	17	0	5583	597	5
MFB_DS5_157	TS3_SpWT-SaWT_sg3_R2	AGGCGAAG	ATCACG	10579	695	16	0	3947	490	0
MFB_DS5_158	TS3_SpWT-SaWT_sg3_R3	AGGCGAAG	CGATGT	12813	975	14	0	4879	607	0
MFB_DS5_159	TS3_SpWT-SaWT_sg4_R1	AGGCGAAG	TTAGGC	17768	59	10	0	12103	216	5
MFB_DS5_160	TS3_SpWT-SaWT_sg4_R2	AGGCGAAG	TGACCA	15937	25	18	2	10514	197	13
MFB_DS5_161	TS3_SpWT-SaWT_sg4_R3	AGGCGAAG	ACAGTG	13180	69	15	1	9287	178	15
MFB_DS5_162	TS3_SpWT-SaWT_sg5_R1	AGGCGAAG	GCCAAT	14105	276	19	0	9171	68	10
MFB_DS5_163	TS3_SpWT-SaWT_sg5_R2	AGGCGAAG	CAGATC	16028	212	15	0	10611	107	5
MFB_DS5_164	TS3_SpWT-SaWT_sg5_R3	AGGCGAAG	ACTTGA	18348	337	22	1	11789	82	18
MFB_DS5_165	TS3_SpWT-NmWT_R1	AGGCGAAG	GATCAG	13827	39	13	3	9533	76	0
MFB_DS5_166	TS3_SpWT-NmWT_R2	AGGCGAAG	TAGCTT	16022	57	16	5	10824	78	0
MFB_DS5_167	TS3_SpWT-NmWT_R3	AGGCGAAG	GGCTAC	15237	49	13	5	10162	106	0
MFB_DS5_168	TS3_SaWT_sg1_R1	AGGCGAAG	CTTGTA	7426		1508
MFB_DS5_169	TS3_SaWT_sg1_R2	AGGCGAAG	AGTCAA	10095		2178
MFB_DS5_170	TS3_SaWT_sg1_R3	AGGCGAAG	AGTTCC	11690		2387
MFB_DS5_171	TS3_SaWT_sg2_R1	AGGCGAAG	ATGTCA	8298		2472
MFB_DS5_172	TS3_SaWT_sg2_R2	AGGCGAAG	CCGTCC	13173		4308
MFB_DS5_173	TS3_SaWT_sg2_R3	AGGCGAAG	GTCCGC	11722		3735
MFB_DS5_174	TS3_SaWT_sg3_R1	AGGCGAAG	GTGAAA	9412		944
MFB_DS5_175	TS3_SaWT_sg3_R2	AGGCGAAG	GTGGCC	11916		1437
MFB_DS5_176	TS3_SaWT_sg3_R3	AGGCGAAG	GTTTCG	10485		1181
MFB_DS5_177	TS3_SaWT_sg4_R1	AGGCGAAG	CGTACG	7734		3112
MFB_DS5_178	TS3_SaWT_sg4_R2	AGGCGAAG	GAGTGG	8501		3295
MFB_DS5_179	TS3_SaWT_sg4_R3	AGGCGAAG	ACTGAT	11044		3637
MFB_DS5_180	TS3_SaWT_sg5_R1	AGGCGAAG	ATTCCT	10373		988
MFB_DS5_181	TS3_SaWT_sg5_R2	AGGCGAAG	CTTTTG	8750		806
MFB_DS5_182	TS3_SaWT_sg5_R3	AGGCGAAG	TAGTTG	9636		845
MFB_DS5_183	TS3_NmWT_R1	AGGCGAAG	CCGGTG	8725		1509
MFB_DS5_184	TS3_NmWT_R2	AGGCGAAG	ATCGTG	11007		2662
MFB_DS5_185	TS3_NmWT_R3	AGGCGAAG	TGAGTG	7288		1260
MFB-DS6_S158	R1_TS3_SpMT3-SaWT_sg1	CAGGACGT	ATCACG	14836	49	191	7	1223	1109	0
MFB-DS6_S159	R1_TS3_SpMT3-SaWT_sg2	CAGGACGT	CGATGT	23754	756	330	12	1090	2997	0
MFB-DS6_S160	R1_TS3_SpMT3-SaWT_sg3	CAGGACGT	TTAGGC	18199	769	166	0	3318	834	0
MFB-DS6_S161	R1_TS3_SpMT3-SaWT_sg4	CAGGACGT	TGACCA	19516	71	295	0	11818	203	0
MFB-DS6_S162	R1_TS3_SpMT3-SaWT_sg5	CAGGACGT	ACAGTG	17035	171	248	0	7835	21	0
MFB-DS6_S163	R1_TS3_SpMT3 + SaWT_sg1	CAGGACGT	GCCAAT	21487	279	1944	76	793	383	0
MFB-DS6_S164	R1_TS3_SpMT3 + SaWT_sg2	CAGGACGT	CAGATC	13049	41	1558	43	77	340	0
MFB-DS6_S165	R1_TS3_SpMT3 + SaWT_sg3	CAGGACGT	ACTTGA	20765	235	1826	3	443	116	0
MFB-DS6_S166	R1_TS3_SpMT3 + SaWT_sg4	CAGGACGT	GATCAG	13473	382	4175	7	34	92	0
MFB-DS6_S167	R1_TS3_SpMT3 + SaWT_sg5	CAGGACGT	TAGCTT	18306	141	987	14	37	56	0
MFB-DS6_S168	R1_TS3_SpMT3 + NmWT	CAGGACGT	GGCTAC	19272	45	1994	29	1484	46	0
MFB-DS6_S169	R2_TS3_SpMT3-SaWT_sg1	CAGGACGT	CTTGTA	20191	100	153	5	2369	1569	0
MFB-DS6_S170	R2_TS3_SpMT3-SaWT_sg2	CAGGACGT	AGTCAA	26457	1045	317	15	1169	3636	0
MFB-DS6_S171	R2_TS3_SpMT3-SaWT_sg3	CAGGACGT	AGTTCC	20536	842	201	1	4365	762	0
MFB-DS6_S172	R2_TS3_SpMT3-SaWT_sg4	CAGGACGT	ATGTCA	17700	45	220	0	8769	163	0
MFB-DS6_S173	R2_TS3_SpMT3-SaWT_sg5	CAGGACGT	CCGTCC	19066	195	296	3	9210	35	0
MFB-DS6_S174	R2_TS3_SpMT3 + SaWT_sg1	CAGGACGT	GTCCGC	19643	142	1600	56	586	187	0
MFB-DS6_S175	R2_TS3_SpMT3 + SaWT_sg2	CAGGACGT	GTGAAA	16039	37	1886	62	89	277	0
MFB-DS6_S176	R2_TS3_SpMT3 + SaWT_sg3	CAGGACGT	GTGGCC	17435	290	1528	4	332	42	0
MFB-DS6_S177	R2_TS3_SpMT3 + SaWT_sg4	CAGGACGT	GTTTCG	7729	214	2120	3	19	53	0
MFB-DS6_S178	R2_TS3_SpMT3 + SaWT_sg5	CAGGACGT	CGTACG	16282	182	855	3	30	62	0
MFB-DS6_S179	R2_TS3_SpMT3 + NmWT	CAGGACGT	GAGTGG	12087	55	1482	15	948	33	0
MFB-DS6_S180	R3_TS3_SpMT3-SaWT_sg1	CAGGACGT	ACTGAT	17248	66	135	3	2185	1496	0
MFB-DS6_S181	R3_TS3_SpMT3-SaWT_sg2	CAGGACGT	ATTCCT	13600	535	167	6	813	2020	0
MFB-DS6_S182	R3_TS3_SpMT3-SaWT_sg3	GTACTGAC	ATCACG	14464	985	146	0	3254	587	0
MFB-DS6_S183	R3_TS3_SpMT3-SaWT_sg4	GTACTGAC	CGATGT	19608	117	284	0	10862	211	0
MFB-DS6_S184	R3_TS3_SpMT3-SaWT_sg5	GTACTGAC	TTAGGC	19347	156	291	1	9433	27	0
MFB-DS6_S185	R3_TS3_SpMT3 + SaWT_sg1	GTACTGAC	TGACCA	22096	114	2703	81	428	769	0
MFB-DS6_S186	R3_TS3_SpMT3 + SaWT_sg2	GTACTGAC	ACAGTG	18877	91	3082	77	195	944	0
MFB-DS6_S187	R3_TS3_SpMT3 + SaWT_sg3	GTACTGAC	GCCAAT	20597	384	1818	6	451	398	0
MFB-DS6_S188	R3_TS3_SpMT3 + SaWT_sg4	GTACTGAC	CAGATC	12456	356	4156	6	49	108	0
MFB-DS6_S189	R3_TS3_SpMT3 + SaWT_sg5	GTACTGAC	ACTTGA	17747	227	896	6	58	78	0
MFB-DS6_S190	R3_TS3_SpMT3 + NmWT	GTACTGAC	GATCAG	16774	21	2123	22	1369	38	0
MFB-DS6_S196	R1_TS3_SpCas9_MT3	GTACTGAC	ATGTCA	13961	424
MFB-DS6_S217	R2_TS3_SpCas9_MT3	GACGACCT	CTTGTA	16879	533
MFB-DS6_S238	R3_TS3_SpCas9_MT3	TAATCGGC	GATCAG	14436	452
MFB_DS9_221	TS3_SpCas9MT3_NmCas9WT_R1	GTACTGAC	ACTTGA	82975	20	0	1	49828	120	0
MFB_DS9_222	TS3_SpCas9MT3_NmCas9WT_R2	GTACTGAC	GATCAG	37636	7	2	0	19765	74	0
MFB_DS9_223	TS3_SpCas9MT3_NmCas9WT_R3	GTACTGAC	TAGCTT	56833	9	24	0	35287	86	0
MFB_DS9_224	TS3_NegCT	GTACTGAC	GGCTAC	41600	0	0
MFB_DS11_S145	TS3_NmWT__R1	GTACTGAC	CAGATC	29790		8579
MFB_DS11_S146	TS3_NmWT__R2	GTACTGAC	ACTTGA	29857		7982
MFB_DS11_S147	TS3_NmWT__R3	GTACTGAC	GATCAG	18680		5499
MFB_DS11_S148	TS3_SpWT+NmWT_R1	GTACTGAC	TAGCTT	37015	1559	3	0	18435	14	0
MFB_DS11_S149	TS3_SpWT+NmWT_R2	GTACTGAC	GGCTAC	38816	2266	1	0	19265	93	16
MFB_DS11_S150	TS3_SpWT+NmWT_R3	GTACTGAC	CTTGTA	26005	1339	1	0	10258	22	8
MFB_DS11_S151	NegCT_R1	GTACTGAC	AGTCAA	34999	0	0	0	0	0	0
MFB_DS11_S152	NegCT_R2	GTACTGAC	AGTTCC	32192	0	0	0	0	0	0
MFB_DS11_S153	NegCT_R3	GTACTGAC	ATGTCA	19865	0	0	0	0	0	0

## Sheet: TS3_off-target
Indel counts at target site and off-target site for different VEGFA-TS3 targeting nucleases - R# = replicate #
MiSeqRun	Sample_name	5p_index	3p_index	Total_read	%Lesion
MFB_DS13_S109	Untransfected_R1_TS3	GGCTCTGA	GTCCGC	8028	0
MFB_DS13_S110	Untransfected_R2_TS3	GGCTCTGA	GTGAAA	4691	0
MFB_DS13_S111	Untransfected_R3_TS3	GGCTCTGA	GTGGCC	2668	0
MFB_DS13_S112	SpCas9WT_R1_TS3	GGCTCTGA	GTTTCG	4968	0.454106
MFB_DS13_S113	SpCas9WT_R2_TS3	GGCTCTGA	CGTACG	5722	0.428871
MFB_DS13_S114	SpCas9WT_R3_TS3	GGCTCTGA	GAGTGG	5057	0.443939
MFB_DS13_S115	SpCas9MT3_R1_TS3	GGCTCTGA	ACTGAT	7445	0.0368032
MFB_DS13_S116	SpCas9MT3_R2_TS3	GGCTCTGA	ATTCCT	7276	0.0226773
MFB_DS13_S117	SpCas9MT3_R3_TS3	GGCTCTGA	CTTTTG	6308	0.0223526
MFB_DS13_S118	SpCas9MT3-dSaCas9-sgRNA2_R1_TS3	GGCTCTGA	TAGTTG	6129	0.407571
MFB_DS13_S119	SpCas9MT3-dSaCas9-sgRNA2_R2_TS3	GGCTCTGA	CCGGTG	5885	0.397111
MFB_DS13_S120	SpCas9MT3-dSaCas9-sgRNA2_R3_TS3	GGCTCTGA	ATCGTG	9022	0.4274
MFB_DS13_S121	SpCas9MT3-dNmCas9_R1_TS3	GGCTCTGA	TGAGTG	7081	0.353622
MFB_DS13_S122	SpCas9MT3-dNmCas9_R2_TS3	GGCTCTGA	CGCCTG	6376	0.379862
MFB_DS13_S123	SpCas9MT3-dNmCas9_R3_TS3	GGCTCTGA	GCCATG	6957	0.359782
MFB_DS12_16	Untransfected_R1_OT3_1	TATAGCCT	CCGTCC	6232	0
MFB_DS12_17	Untransfected_R2_OT3_1	TATAGCCT	GTCCGC	8372	0
MFB_DS12_18	Untransfected_R3_OT3_1	TATAGCCT	GTGAAA	8609	0
MFB_DS12_19	SpCas9WT_R1_OT3_1	TATAGCCT	GTGGCC	9780	0.100716
MFB_DS12_20	SpCas9WT_R2_OT3_1	TATAGCCT	GTTTCG	6146	0.0709404
MFB_DS12_21	SpCas9WT_R3_OT3_1	TATAGCCT	CGTACG	7248	0.109685
MFB_DS12_22	SpCas9MT3_R1_OT3_1	TATAGCCT	GAGTGG	6045	0.00215054
MFB_DS12_23	SpCas9MT3_R2_OT3_1	TATAGCCT	ACTGAT	5729	0.00122185
MFB_DS12_24	SpCas9MT3_R3_OT3_1	TATAGCCT	ATTCCT	6240	0.00144231
MFB_DS12_25	SpCas9MT3-dSaCas9-sgRNA2_R1_OT3_1	TATAGCCT	CTTTTG	8417	0.000475229
MFB_DS12_26	SpCas9MT3-dSaCas9-sgRNA2_R2_OT3_1	TATAGCCT	TAGTTG	9188	0.000870701
MFB_DS12_27	SpCas9MT3-dSaCas9-sgRNA2_R3_OT3_1	TATAGCCT	CCGGTG	9687	0.000516156
MFB_DS12_28	SpCas9MT3-dNmCas9_R1_OT3_1	TATAGCCT	ATCGTG	10793	0.00111183
MFB_DS12_29	SpCas9MT3-dNmCas9_R2_OT3_1	TATAGCCT	TGAGTG	9852	0.000812018
MFB_DS12_30	SpCas9MT3-dNmCas9_R3_OT3_1	TATAGCCT	CGCCTG	6658	0.000300391
MFB_DS12_31	Untransfected_R1_OT3_2	ATAGAGGC	ATCACG	6138	0
MFB_DS12_32	Untransfected_R2_OT3_2	ATAGAGGC	CGATGT	5002	0
MFB_DS12_33	Untransfected_R3_OT3_2	ATAGAGGC	TTAGGC	6399	0
MFB_DS12_34	SpCas9WT_R1_OT3_2	ATAGAGGC	TGACCA	8375	0.414448
MFB_DS12_35	SpCas9WT_R2_OT3_2	ATAGAGGC	ACAGTG	5331	0.374039
MFB_DS12_36	SpCas9WT_R3_OT3_2	ATAGAGGC	GCCAAT	7250	0.391034
MFB_DS12_37	SpCas9MT3_R1_OT3_2	ATAGAGGC	CAGATC	6131	0.0089708
MFB_DS12_38	SpCas9MT3_R2_OT3_2	ATAGAGGC	ACTTGA	8701	0.00735548
MFB_DS12_39	SpCas9MT3_R3_OT3_2	ATAGAGGC	GATCAG	6648	0.00315884
MFB_DS12_40	SpCas9MT3-dSaCas9-sgRNA2_R1_OT3_2	ATAGAGGC	TAGCTT	7101	0.00633714
MFB_DS12_41	SpCas9MT3-dSaCas9-sgRNA2_R2_OT3_2	ATAGAGGC	GGCTAC	8104	0.00802073
MFB_DS12_42	SpCas9MT3-dSaCas9-sgRNA2_R3_OT3_2	ATAGAGGC	CTTGTA	6903	0.00535999
MFB_DS12_43	SpCas9MT3-dNmCas9_R1_OT3_2	ATAGAGGC	AGTCAA	9559	0.00763678
MFB_DS12_44	SpCas9MT3-dNmCas9_R2_OT3_2	ATAGAGGC	AGTTCC	9015	0.00787576
MFB_DS12_45	SpCas9MT3-dNmCas9_R3_OT3_2	ATAGAGGC	ATGTCA	5650	0.00548673
MFB_DS12_46	Untransfected_R1_OT3_3	ATAGAGGC	CCGTCC	17294	0
MFB_DS12_47	Untransfected_R2_OT3_3	ATAGAGGC	GTCCGC	24210	0
MFB_DS12_48	Untransfected_R3_OT3_3	ATAGAGGC	GTGAAA	13878	0
MFB_DS12_49	SpCas9WT_R1_OT3_3	ATAGAGGC	GTGGCC	18894	0.106277
MFB_DS12_50	SpCas9WT_R2_OT3_3	ATAGAGGC	GTTTCG	12759	0.0891919
MFB_DS12_51	SpCas9WT_R3_OT3_3	ATAGAGGC	CGTACG	15641	0.0973084
MFB_DS12_52	SpCas9MT3_R1_OT3_3	ATAGAGGC	GAGTGG	19053	0.00493361
MFB_DS12_53	SpCas9MT3_R2_OT3_3	ATAGAGGC	ACTGAT	20994	0.00523959
MFB_DS12_54	SpCas9MT3_R3_OT3_3	ATAGAGGC	ATTCCT	17313	0.00450529
MFB_DS12_55	SpCas9MT3-dSaCas9-sgRNA2_R1_OT3_3	ATAGAGGC	CTTTTG	10339	0.00415901
MFB_DS12_56	SpCas9MT3-dSaCas9-sgRNA2_R2_OT3_3	ATAGAGGC	TAGTTG	16070	0.00348475
MFB_DS12_57	SpCas9MT3-dSaCas9-sgRNA2_R3_OT3_3	ATAGAGGC	CCGGTG	16204	0.00481363
MFB_DS12_58	SpCas9MT3-dNmCas9_R1_OT3_3	ATAGAGGC	ATCGTG	18667	0.00401779
MFB_DS12_59	SpCas9MT3-dNmCas9_R2_OT3_3	ATAGAGGC	TGAGTG	14026	0.00620277
MFB_DS12_60	SpCas9MT3-dNmCas9_R3_OT3_3	ATAGAGGC	CGCCTG	11286	0.00434166
MFB_DS12_61	Untransfected_R1_OT3_4	CCTATCCT	ATCACG	28463	0
MFB_DS12_62	Untransfected_R2_OT3_4	CCTATCCT	CGATGT	37957	0
MFB_DS12_63	Untransfected_R3_OT3_4	CCTATCCT	TTAGGC	17926	0
MFB_DS12_64	SpCas9WT_R1_OT3_4	CCTATCCT	TGACCA	34725	0.294341
MFB_DS12_65	SpCas9WT_R2_OT3_4	CCTATCCT	ACAGTG	26972	0.272579
MFB_DS12_66	SpCas9WT_R3_OT3_4	CCTATCCT	GCCAAT	32948	0.293038
MFB_DS12_67	SpCas9MT3_R1_OT3_4	CCTATCCT	CAGATC	38350	0.000599739
MFB_DS12_68	SpCas9MT3_R2_OT3_4	CCTATCCT	ACTTGA	47799	0.000627628
MFB_DS12_69	SpCas9MT3_R3_OT3_4	CCTATCCT	GATCAG	18553	0.000431197
MFB_DS12_70	SpCas9MT3-dSaCas9-sgRNA2_R1_OT3_4	CCTATCCT	TAGCTT	35567	0.00120899
MFB_DS12_71	SpCas9MT3-dSaCas9-sgRNA2_R2_OT3_4	CCTATCCT	GGCTAC	22517	0.000843807
MFB_DS12_72	SpCas9MT3-dSaCas9-sgRNA2_R3_OT3_4	CCTATCCT	CTTGTA	34114	0.00140705
MFB_DS12_73	SpCas9MT3-dNmCas9_R1_OT3_4	CCTATCCT	AGTCAA	37652	0.000185913
MFB_DS12_74	SpCas9MT3-dNmCas9_R2_OT3_4	CCTATCCT	AGTTCC	35195	8.52394e-05
MFB_DS12_75	SpCas9MT3-dNmCas9_R3_OT3_4	CCTATCCT	ATGTCA	24300	0.000205761
MFB_DS12_76	Untransfected_R1_OT3_6	CCTATCCT	CCGTCC	16851	0
MFB_DS12_77	Untransfected_R2_OT3_6	CCTATCCT	GTCCGC	15163	0
MFB_DS12_78	Untransfected_R3_OT3_6	CCTATCCT	GTGAAA	15093	0
MFB_DS12_79	SpCas9WT_R1_OT3_6	CCTATCCT	GTGGCC	6932	0.0181766
MFB_DS12_80	SpCas9WT_R2_OT3_6	CCTATCCT	GTTTCG	12999	0.0242326
MFB_DS12_81	SpCas9WT_R3_OT3_6	CCTATCCT	CGTACG	13390	0.0138163
MFB_DS12_82	SpCas9MT3_R1_OT3_6	CCTATCCT	GAGTGG	12456	0.000401413
MFB_DS12_83	SpCas9MT3_R2_OT3_6	CCTATCCT	ACTGAT	14501	0.000758568
MFB_DS12_84	SpCas9MT3_R3_OT3_6	CCTATCCT	ATTCCT	12079	0.000331153
MFB_DS12_85	SpCas9MT3-dSaCas9-sgRNA2_R1_OT3_6	CCTATCCT	CTTTTG	11133	0.000628761
MFB_DS12_86	SpCas9MT3-dSaCas9-sgRNA2_R2_OT3_6	CCTATCCT	TAGTTG	13992	0.00178674
MFB_DS12_87	SpCas9MT3-dSaCas9-sgRNA2_R3_OT3_6	CCTATCCT	CCGGTG	15333	0.000717407
MFB_DS12_88	SpCas9MT3-dNmCas9_R1_OT3_6	CCTATCCT	ATCGTG	15422	0.00025937
MFB_DS12_89	SpCas9MT3-dNmCas9_R2_OT3_6	CCTATCCT	TGAGTG	16009	0.000187395
MFB_DS12_90	SpCas9MT3-dNmCas9_R3_OT3_6	CCTATCCT	CGCCTG	15293	6.53894e-05
MFB_DS12_91	Untransfected_R1_OT3_17	GGCTCTGA	ATCACG	5654	0
MFB_DS12_92	Untransfected_R2_OT3_17	GGCTCTGA	CGATGT	6007	0
MFB_DS12_93	Untransfected_R3_OT3_17	GGCTCTGA	TTAGGC	6059	0
MFB_DS12_94	SpCas9WT_R1_OT3_17	GGCTCTGA	TGACCA	9858	0.0403733
MFB_DS12_95	SpCas9WT_R2_OT3_17	GGCTCTGA	ACAGTG	5912	0.0319689
MFB_DS12_96	SpCas9WT_R3_OT3_17	GGCTCTGA	GCCAAT	4686	0.0401195
MFB_DS12_97	SpCas9MT3_R1_OT3_17	GGCTCTGA	CAGATC	11122	0
MFB_DS12_98	SpCas9MT3_R2_OT3_17	GGCTCTGA	ACTTGA	12784	7.82228e-05
MFB_DS12_99	SpCas9MT3_R3_OT3_17	GGCTCTGA	GATCAG	5139	0
MFB_DS12_100	SpCas9MT3-dSaCas9-sgRNA2_R1_OT3_17	GGCTCTGA	TAGCTT	5615	0.000356189
MFB_DS12_101	SpCas9MT3-dSaCas9-sgRNA2_R2_OT3_17	GGCTCTGA	GGCTAC	2928	0.00034153
MFB_DS12_102	SpCas9MT3-dSaCas9-sgRNA2_R3_OT3_17	GGCTCTGA	CTTGTA	7125	0.000140351
MFB_DS12_103	SpCas9MT3-dNmCas9_R1_OT3_17	GGCTCTGA	AGTCAA	8486	0
MFB_DS12_104	SpCas9MT3-dNmCas9_R2_OT3_17	GGCTCTGA	AGTTCC	6906	0.000144802
MFB_DS12_105	SpCas9MT3-dNmCas9_R3_OT3_17	GGCTCTGA	ATGTCA	6669	0
MFB_DS12_106	Untransfected_R1_OT3_18	GGCTCTGA	CCGTCC	9375	0
MFB_DS12_107	Untransfected_R2_OT3_18	GGCTCTGA	GTCCGC	9926	0
MFB_DS12_108	Untransfected_R3_OT3_18	GGCTCTGA	GTGAAA	9347	0
MFB_DS12_109	SpCas9WT_R1_OT3_18	GGCTCTGA	GTGGCC	10871	0.354705
MFB_DS12_110	SpCas9WT_R2_OT3_18	GGCTCTGA	GTTTCG	8668	0.310798
MFB_DS12_111	SpCas9WT_R3_OT3_18	GGCTCTGA	CGTACG	7902	0.331435
MFB_DS12_112	SpCas9MT3_R1_OT3_18	GGCTCTGA	GAGTGG	9078	0.000881251
MFB_DS12_113	SpCas9MT3_R2_OT3_18	GGCTCTGA	ACTGAT	15149	0.000594099
MFB_DS12_114	SpCas9MT3_R3_OT3_18	GGCTCTGA	ATTCCT	6414	0
MFB_DS12_115	SpCas9MT3-dSaCas9-sgRNA2_R1_OT3_18	GGCTCTGA	CTTTTG	7582	0.00224215
MFB_DS12_116	SpCas9MT3-dSaCas9-sgRNA2_R2_OT3_18	GGCTCTGA	TAGTTG	6742	0.00266983
MFB_DS12_117	SpCas9MT3-dSaCas9-sgRNA2_R3_OT3_18	GGCTCTGA	CCGGTG	9843	0.00294626
MFB_DS12_118	SpCas9MT3-dNmCas9_R1_OT3_18	GGCTCTGA	ATCGTG	10960	0.000273723
MFB_DS12_119	SpCas9MT3-dNmCas9_R2_OT3_18	GGCTCTGA	TGAGTG	9845	0.000203149
MFB_DS12_120	SpCas9MT3-dNmCas9_R3_OT3_18	GGCTCTGA	CGCCTG	10229	0.000586568
MFB_DS12_121	Untransfected_R1_OT3_20	AGGCGAAG	ATCACG	5068	0
MFB_DS12_122	Untransfected_R2_OT3_20	AGGCGAAG	CGATGT	4999	0
MFB_DS12_123	Untransfected_R3_OT3_20	AGGCGAAG	TTAGGC	5302	0
MFB_DS12_124	SpCas9WT_R1_OT3_20	AGGCGAAG	TGACCA	6387	0.154689
MFB_DS12_125	SpCas9WT_R2_OT3_20	AGGCGAAG	ACAGTG	5467	0.139565
MFB_DS12_126	SpCas9WT_R3_OT3_20	AGGCGAAG	GCCAAT	3892	0.12667
MFB_DS12_127	SpCas9MT3_R1_OT3_20	AGGCGAAG	CAGATC	4414	0
MFB_DS12_128	SpCas9MT3_R2_OT3_20	AGGCGAAG	ACTTGA	6261	0
MFB_DS12_129	SpCas9MT3_R3_OT3_20	AGGCGAAG	GATCAG	3871	0
MFB_DS12_130	SpCas9MT3-dSaCas9-sgRNA2_R1_OT3_20	AGGCGAAG	TAGCTT	4852	0.000206101
MFB_DS12_131	SpCas9MT3-dSaCas9-sgRNA2_R2_OT3_20	AGGCGAAG	GGCTAC	4360	0
MFB_DS12_132	SpCas9MT3-dSaCas9-sgRNA2_R3_OT3_20	AGGCGAAG	CTTGTA	9754	0.000307566
MFB_DS12_133	SpCas9MT3-dNmCas9_R1_OT3_20	AGGCGAAG	AGTCAA	13241	7.5523e-05
MFB_DS12_134	SpCas9MT3-dNmCas9_R2_OT3_20	AGGCGAAG	AGTTCC	6526	0
MFB_DS12_135	SpCas9MT3-dNmCas9_R3_OT3_20	AGGCGAAG	ATGTCA	9268	0
MFB_DS12_136	Untransfected_R1_OT3_21	AGGCGAAG	CCGTCC	9774	0
MFB_DS12_137	Untransfected_R2_OT3_21	AGGCGAAG	GTCCGC	14048	0
MFB_DS12_138	Untransfected_R3_OT3_21	AGGCGAAG	GTGAAA	11676	0
MFB_DS12_139	SpCas9WT_R1_OT3_21	AGGCGAAG	GTGGCC	12864	0.033893
MFB_DS12_140	SpCas9WT_R2_OT3_21	AGGCGAAG	GTTTCG	12193	0.0302633
MFB_DS12_141	SpCas9WT_R3_OT3_21	AGGCGAAG	CGTACG	12921	0.034827
MFB_DS12_142	SpCas9MT3_R1_OT3_21	AGGCGAAG	GAGTGG	12972	0.000539624
MFB_DS12_143	SpCas9MT3_R2_OT3_21	AGGCGAAG	ACTGAT	17997	0.000388954
MFB_DS12_144	SpCas9MT3_R3_OT3_21	AGGCGAAG	ATTCCT	10234	0.000293141
MFB_DS12_145	SpCas9MT3-dSaCas9-sgRNA2_R1_OT3_21	AGGCGAAG	CTTTTG	8952	0.000558534
MFB_DS12_146	SpCas9MT3-dSaCas9-sgRNA2_R2_OT3_21	AGGCGAAG	TAGTTG	12152	0.000246873
MFB_DS12_147	SpCas9MT3-dSaCas9-sgRNA2_R3_OT3_21	AGGCGAAG	CCGGTG	11445	0.000262123
MFB_DS12_148	SpCas9MT3-dNmCas9_R1_OT3_21	AGGCGAAG	ATCGTG	15376	0.000390219
MFB_DS12_149	SpCas9MT3-dNmCas9_R2_OT3_21	AGGCGAAG	TGAGTG	11463	0.000348949
MFB_DS12_150	SpCas9MT3-dNmCas9_R3_OT3_21	AGGCGAAG	CGCCTG	10440	0.000287356
MFB_DS12_151	Untransfected_R1_OT3_NEW	TAATCTTA	ATCACG	15144	0
MFB_DS12_152	Untransfected_R2_OT3_NEW	TAATCTTA	CGATGT	16360	0
MFB_DS12_153	Untransfected_R3_OT3_NEW	TAATCTTA	TTAGGC	18406	0
MFB_DS12_154	SpCas9WT_R1_OT3_NEW	TAATCTTA	TGACCA	17895	0.151998
MFB_DS12_155	SpCas9WT_R2_OT3_NEW	TAATCTTA	ACAGTG	13186	0.136281
MFB_DS12_156	SpCas9WT_R3_OT3_NEW	TAATCTTA	GCCAAT	17758	0.150636
MFB_DS12_157	SpCas9MT3_R1_OT3_NEW	TAATCTTA	CAGATC	23880	8.37521e-05
MFB_DS12_158	SpCas9MT3_R2_OT3_NEW	TAATCTTA	ACTTGA	8617	0.00011605
MFB_DS12_159	SpCas9MT3_R3_OT3_NEW	TAATCTTA	GATCAG	16687	0
MFB_DS12_160	SpCas9MT3-dSaCas9-sgRNA2_R1_OT3_NEW	TAATCTTA	TAGCTT	15654	6.38814e-05
MFB_DS12_161	SpCas9MT3-dSaCas9-sgRNA2_R2_OT3_NEW	TAATCTTA	GGCTAC	18360	0.000163399
MFB_DS12_162	SpCas9MT3-dSaCas9-sgRNA2_R3_OT3_NEW	TAATCTTA	CTTGTA	17071	0.000175737
MFB_DS12_163	SpCas9MT3-dNmCas9_R1_OT3_NEW	TAATCTTA	AGTCAA	20783	0.000192465
MFB_DS12_164	SpCas9MT3-dNmCas9_R2_OT3_NEW	TAATCTTA	AGTTCC	18205	0
MFB_DS12_165	SpCas9MT3-dNmCas9_R3_OT3_NEW	TAATCTTA	ATGTCA	16439	0.000304155

## Sheet: AAVS1 spacing data
Indel counts at AAVS1 target sites with different separations - T# indicates the target site in Sup Fig 2A - R# = replicate #
MiSeqRun	Sample_name	5p_index	3p_index	Total_read	%Lesion
DS3-PPL-175	AAVS1-neg-R1	AGGCGAAG	ATCACG	15325	0
DS3-PPL-211	AAVS1-neg-R2	AGGCGAAG	CGATGT	20542	0
DS3-PPL-247	AAVS1-neg-R3	AGGCGAAG	TTAGGC	19979	0
DS3-PPL-176	AAVS1-Sp-R1	AGGCGAAG	TGACCA	16428	0.704894
DS3-PPL-212	AAVS1-Sp-R2	AGGCGAAG	ACAGTG	42235	0.762496
DS3-PPL-248	AAVS1-Sp-R3	AGGCGAAG	GCCAAT	14668	0.631715
DS3-PPL-177	AAVS1-MT3-R1	AGGCGAAG	CAGATC	16493	0.035409
DS3-PPL-213	AAVS1-MT3-R2	AGGCGAAG	ACTTGA	17929	0.059903
DS3-PPL-249	AAVS1-MT3-R3	AGGCGAAG	GATCAG	18236	0.0523141
DS3-PPL-178	AAVS1-sa-T1-R1	AGGCGAAG	TAGCTT	20187	0.164066
DS3-PPL-214	AAVS1-sa-T1-R2	AGGCGAAG	GGCTAC	21080	0.156641
DS3-PPL-250	AAVS1-sa-T1-R3	AGGCGAAG	CTTGTA	21308	0.15337
DS3-PPL-179	AAVS1-sa-T2-R1	AGGCGAAG	AGTCAA	18922	0.223444
DS3-PPL-215	AAVS1-sa-T2-R2	AGGCGAAG	AGTTCC	15753	0.329144
DS3-PPL-251	AAVS1-sa-T2-R3	AGGCGAAG	ATGTCA	18424	0.283055
DS3-PPL-180	AAVS1-sa-T3-R1	AGGCGAAG	CCGTCC	15841	0.204154
DS3-PPL-216	AAVS1-sa-T3-R2	AGGCGAAG	GTCCGC	23466	0.212563
DS3-PPL-252	AAVS1-sa-T3-R3	AGGCGAAG	GTGAAA	21908	0.242514
DS3-PPL-181	AAVS1-sa-T4-R1	AGGCGAAG	GTGGCC	49358	0.137222
DS3-PPL-217	AAVS1-sa-T4-R2	AGGCGAAG	GTTTCG	22524	0.148286
DS3-PPL-253	AAVS1-sa-T4-R3	AGGCGAAG	CGTACG	15522	0.102629
DS3-PPL-182	AAVS1-sa-T5-R1	AGGCGAAG	GAGTGG	19241	0.0650174
DS3-PPL-218	AAVS1-sa-T5-R2	AGGCGAAG	ACTGAT	22722	0.100255
DS3-PPL-254	AAVS1-sa-T5-R3	AGGCGAAG	ATTCCT	16918	0.0912637
DS3-PPL-183	AAVS1-sa-T6-R1	AGGCGAAG	CTTTTG	16783	0.249598
DS3-PPL-219	AAVS1-sa-T6-R2	AGGCGAAG	TAGTTG	19390	0.217844
DS3-PPL-255	AAVS1-sa-T6-R3	AGGCGAAG	CCGGTG	19147	0.223638
DS3-PPL-184	AAVS1-sa-T7-R1	AGGCGAAG	ATCGTG	15890	0.202077
DS3-PPL-220	AAVS1-sa-T7-R2	AGGCGAAG	TGAGTG	20467	0.160405
DS3-PPL-256	AAVS1-sa-T7-R3	AGGCGAAG	CGCCTG	18842	0.236599
DS3-PPL-185	AAVS1-sa-T8-R1	AGGCGAAG	GCCATG	22337	0.193401
DS3-PPL-221	AAVS1-sa-T8-R2	AGGCGAAG	AAAATG	17505	0.241302
DS3-PPL-257	AAVS1-sa-T8-R3	TAATCTTA	ATCACG	20268	0.266232
DS3-PPL-186	AAVS1-sa-T9-R1	TAATCTTA	CGATGT	18612	0.172684
DS3-PPL-222	AAVS1-sa-T9-R2	TAATCTTA	TTAGGC	24772	0.174431
DS3-PPL-258	AAVS1-sa-T9-R3	TAATCTTA	TGACCA	14464	0.221377
DS3-PPL-187	AAVS1-sa-T10-R1	TAATCTTA	ACAGTG	19710	0.165398
DS3-PPL-223	AAVS1-sa-T10-R2	TAATCTTA	GCCAAT	27977	0.155485
DS3-PPL-259	AAVS1-sa-T10-R3	TAATCTTA	CAGATC	20376	0.213143
DS3-PPL-188	AAVS1-sa-T11-R1	TAATCTTA	ACTTGA	18300	0.17694
DS3-PPL-224	AAVS1-sa-T11-R2	TAATCTTA	GATCAG	19628	0.217037
DS3-PPL-260	AAVS1-sa-T11-R3	TAATCTTA	TAGCTT	22591	0.193396
DS3-PPL-189	AAVS1-MT3+dsa-T1-R1	TAATCTTA	GGCTAC	20420	0.0435847
DS3-PPL-225	AAVS1-MT3+dsa-T1-R2	TAATCTTA	CTTGTA	28952	0.0399972
DS3-PPL-261	AAVS1-MT3+dsa-T1-R3	TAATCTTA	AGTCAA	15934	0.0623196
DS3-PPL-190	AAVS1-MT3+dsa-T2-R1	TAATCTTA	AGTTCC	31413	0.0442174
DS3-PPL-226	AAVS1-MT3+dsa-T2-R2	TAATCTTA	ATGTCA	11877	0.0225646
DS3-PPL-262	AAVS1-MT3+dsa-T2-R3	TAATCTTA	CCGTCC	13958	0.0577447
DS3-PPL-191	AAVS1-MT3+dsa-T3-R1	TAATCTTA	GTCCGC	48319	0.0416813
DS3-PPL-227	AAVS1-MT3+dsa-T3-R2	TAATCTTA	GTGAAA	11705	0.0385305
DS3-PPL-263	AAVS1-MT3+dsa-T3-R3	TAATCTTA	GTGGCC	12306	0.0499756
DS3-PPL-192	AAVS1-MT3+dsa-T4-R1	TAATCTTA	GTTTCG	26905	0.0488385
DS3-PPL-228	AAVS1-MT3+dsa-T4-R2	TAATCTTA	CGTACG	12203	0.0426944
DS3-PPL-264	AAVS1-MT3+dsa-T4-R3	TAATCTTA	GAGTGG	13189	0.0674805
DS3-PPL-193	AAVS1-MT3+dsa-T5-R1	TAATCTTA	ACTGAT	12014	0.0402863
DS3-PPL-229	AAVS1-MT3+dsa-T5-R2	TAATCTTA	ATTCCT	28021	0.0459298
DS3-PPL-265	AAVS1-MT3+dsa-T5-R3	TAATCTTA	CTTTTG	11758	0.0529002
DS3-PPL-194	AAVS1-MT3+dsa-T6-R1	TAATCTTA	TAGTTG	11383	0.049899
DS3-PPL-230	AAVS1-MT3+dsa-T6-R2	TAATCTTA	CCGGTG	13079	0.0545149
DS3-PPL-266	AAVS1-MT3+dsa-T6-R3	TAATCTTA	ATCGTG	13574	0.0532636
DS3-PPL-195	AAVS1-MT3+dsa-T7-R1	TAATCTTA	TGAGTG	12165	0.0502261
DS3-PPL-231	AAVS1-MT3+dsa-T7-R2	TAATCTTA	CGCCTG	12008	0.0415556
DS3-PPL-267	AAVS1-MT3+dsa-T7-R3	TAATCTTA	GCCATG	11898	0.0613548
DS3-PPL-196	AAVS1-MT3+dsa-T8-R1	TAATCTTA	AAAATG	5533	0.052955
DS3-PPL-232	AAVS1-MT3+dsa-T8-R2	CAGGACGT	ATCACG	12525	0.0358483
DS3-PPL-268	AAVS1-MT3+dsa-T8-R3	CAGGACGT	CGATGT	14071	0.0278587
DS3-PPL-197	AAVS1-MT3+dsa-T9-R1	CAGGACGT	TTAGGC	11808	0.053269
DS3-PPL-233	AAVS1-MT3+dsa-T9-R2	CAGGACGT	TGACCA	15281	0.0502585
DS3-PPL-269	AAVS1-MT3+dsa-T9-R3	CAGGACGT	ACAGTG	12582	0.0588142
DS3-PPL-198	AAVS1-MT3+dsa-T10-R1	CAGGACGT	GCCAAT	11995	0.0681117
DS3-PPL-234	AAVS1-MT3+dsa-T10-R2	CAGGACGT	CAGATC	14112	0.0697279
DS3-PPL-270	AAVS1-MT3+dsa-T10-R3	CAGGACGT	ACTTGA	11868	0.061847
DS3-PPL-199	AAVS1-MT3+dsa-T11-R1	CAGGACGT	GATCAG	11083	0.0631598
DS3-PPL-235	AAVS1-MT3+dsa-T11-R2	CAGGACGT	TAGCTT	14609	0.0616059
DS3-PPL-271	AAVS1-MT3+dsa-T11-R3	CAGGACGT	GGCTAC	8744	0.0467749
DS3-PPL-200	AAVS1-MT3-dsa-T1-R1	CAGGACGT	CTTGTA	18866	0.182498
DS3-PPL-236	AAVS1-MT3-dsa-T1-R2	CAGGACGT	AGTCAA	19915	0.231584
DS3-PPL-272	AAVS1-MT3-dsa-T1-R3	CAGGACGT	AGTTCC	15058	0.225329
DS3-PPL-201	AAVS1-MT3-dsa-T2-R1	CAGGACGT	ATGTCA	15807	0.255456
DS3-PPL-237	AAVS1-MT3-dsa-T2-R2	CAGGACGT	CCGTCC	13246	0.292541
DS3-PPL-273	AAVS1-MT3-dsa-T2-R3	CAGGACGT	GTCCGC	11606	0.15828
DS3-PPL-202	AAVS1-MT3-dsa-T3-R1	CAGGACGT	GTGAAA	19489	0.235261
DS3-PPL-238	AAVS1-MT3-dsa-T3-R2	CAGGACGT	GTGGCC	15471	0.310904
DS3-PPL-274	AAVS1-MT3-dsa-T3-R3	CAGGACGT	GTTTCG	8733	0.291767
DS3-PPL-203	AAVS1-MT3-dsa-T4-R1	CAGGACGT	CGTACG	14664	0.099359
DS3-PPL-239	AAVS1-MT3-dsa-T4-R2	CAGGACGT	GAGTGG	13439	0.0916735
DS3-PPL-275	AAVS1-MT3-dsa-T4-R3	CAGGACGT	ACTGAT	10820	0.14085
DS3-PPL-204	AAVS1-MT3-dsa-T5-R1	CAGGACGT	ATTCCT	12253	0.133355
DS3-PPL-240	AAVS1-MT3-dsa-T5-R2	CAGGACGT	CTTTTG	1250	0.16
DS3-PPL-276	AAVS1-MT3-dsa-T5-R3	CAGGACGT	TAGTTG	9060	0.140728
DS3-PPL-205	AAVS1-MT3-dsa-T6-R1	CAGGACGT	CCGGTG	14615	0.0849128
DS3-PPL-241	AAVS1-MT3-dsa-T6-R2	CAGGACGT	ATCGTG	20285	0.0529948
DS3-PPL-277	AAVS1-MT3-dsa-T6-R3	CAGGACGT	TGAGTG	11527	0.0825887
DS3-PPL-206	AAVS1-MT3-dsa-T7-R1	CAGGACGT	CGCCTG	14720	0.248573
DS3-PPL-242	AAVS1-MT3-dsa-T7-R2	CAGGACGT	GCCATG	27578	0.282145
DS3-PPL-278	AAVS1-MT3-dsa-T7-R3	CAGGACGT	AAAATG	10498	0.282054
DS3-PPL-207	AAVS1-MT3-dsa-T8-R1	GTACTGAC	ATCACG	12859	0.367136
DS3-PPL-243	AAVS1-MT3-dsa-T8-R2	GTACTGAC	CGATGT	16197	0.295549
DS3-PPL-279	AAVS1-MT3-dsa-T8-R3	GTACTGAC	TTAGGC	10325	0.363971
DS3-PPL-208	AAVS1-MT3-dsa-T9-R1	GTACTGAC	TGACCA	22708	0.0553549
DS3-PPL-244	AAVS1-MT3-dsa-T9-R2	GTACTGAC	ACAGTG	15381	0.0864053
DS3-PPL-280	AAVS1-MT3-dsa-T9-R3	GTACTGAC	GCCAAT	17087	0.108269
DS3-PPL-209	AAVS1-MT3-dsa-T10-R1	GTACTGAC	CAGATC	8628	0.10802
DS3-PPL-245	AAVS1-MT3-dsa-T10-R2	GTACTGAC	ACTTGA	16509	0.0498516
DS3-PPL-281	AAVS1-MT3-dsa-T10-R3	GTACTGAC	GATCAG	16700	0.0882635
DS3-PPL-210	AAVS1-MT3-dsa-T11-R1	GTACTGAC	TAGCTT	22377	0.0536712
DS3-PPL-246	AAVS1-MT3-dsa-T11-R2	GTACTGAC	GGCTAC	16367	0.0873709
DS3-PPL-282	AAVS1-MT3-dsa-T11-R3	GTACTGAC	CTTGTA	15364	0.097761
DS3-PPL-292	Sa_AAVS1-T1-T5-Neg-R1	GACGACCT	ATCACG	33953	0
DS3-PPL-293	Sa_AAVS1-T1-T5-Neg-R2	GACGACCT	CGATGT	35442	0
DS3-PPL-294	Sa_AAVS1-T1-T5-Neg-R3	GACGACCT	TTAGGC	30968	0
DS3-PPL-295	Sa_AAVS1-T6-T11-Neg-R1	GACGACCT	TGACCA	40428	0
DS3-PPL-296	Sa_AAVS1-T6-T11-Neg-R2	GACGACCT	ACAGTG	29619	0
DS3-PPL-297	Sa_AAVS1-T6-T11-Neg-R3	GACGACCT	GCCAAT	32407	0

## Sheet: 41-site deletion analysis
Indel types and counts at 41 different target sites for different nuclease combinations - sites are described in Sup Table 3
MiSeqRun	Sample_name	Target site	Treatment	5p_index	3p_index	Total_read	Only_sp_indel	Only_Nm/Sa_indel	Dual_indels	Precise_deletion	Imprecise_deletion	Inversion
MFB-DS6_S32	AAVS1_TS1-sp	AAVS1_TS1	SpCas9-WT	ATAGAGGC	GCCAAT	6405	2729
MFB-DS6_S33	AAVS1_TS1-sa	AAVS1_TS1	SaCas9-WT	ATAGAGGC	CAGATC	10572		9297
MFB-DS6_S34	AAVS1_TS2-sp-sg1	AAVS1_TS2	SpCas9-WT_sgRNA1	ATAGAGGC	ACTTGA	6771	1394
MFB-DS6_S36	AAVS1_TS2-sa	AAVS1_TS2	SaCas9-WT	ATAGAGGC	TAGCTT	6342		59
MFB-DS6_S35	AAVS1_TS2-sp-sg2	AAVS1_TS2-2	SpCas9-WT_sgRNA2	ATAGAGGC	GATCAG	3472	816
MFB-DS6_S37	AAVS1_TS3-sp-sg1	AAVS1_TS3	SpCas9-WT_sgRNA1	ATAGAGGC	GGCTAC	8556	2818
MFB-DS6_S39	AAVS1_TS3-sa	AAVS1_TS3	SaCas9-WT	ATAGAGGC	AGTCAA	8651		1976
MFB-DS6_S38	AAVS1_TS3-sp-sg2	AAVS1_TS3-2	SpCas9-WT_sgRNA2	ATAGAGGC	CTTGTA	12527	1957
MFB-DS6_S42	AAVS1_TS5-sp-sg1	AAVS1_TS5	SpCas9-WT_sgRNA1	ATAGAGGC	CCGTCC	2490	645
MFB-DS6_S44	AAVS1_TS5-sa	AAVS1_TS5	SaCas9-WT	ATAGAGGC	GTGAAA	2023		917
MFB-DS6_S43	AAVS1_TS5-sp-sg2	AAVS1_TS5-2	SpCas9-WT_sgRNA2	ATAGAGGC	GTCCGC	2229	678
MFB-DS6_S45	AAVS1_TS6-sp-sg1	AAVS1_TS6	SpCas9-WT_sgRNA1	ATAGAGGC	GTGGCC	11929	3989
MFB-DS6_S47	AAVS1_TS6-sa	AAVS1_TS6	SaCas9-WT	ATAGAGGC	CGTACG	8095		1723
MFB-DS6_S46	AAVS1_TS6-sp-sg2	AAVS1_TS6-2	SpCas9-WT_sgRNA2	ATAGAGGC	GTTTCG	9763	3454
MFB-DS6_S48	AAVS1_TS7-sp-sg1	AAVS1_TS7	SpCas9-WT_sgRNA1	ATAGAGGC	GAGTGG	9394	1848
MFB-DS6_S50	AAVS1_TS7-sa	AAVS1_TS7	SaCas9-WT	ATAGAGGC	ATTCCT	14134		4031
MFB-DS6_S49	AAVS1_TS7-sp-sg2	AAVS1_TS7-2	SpCas9-WT_sgRNA2	ATAGAGGC	ACTGAT	14721	3758
MFB-DS6_S51	AAVS1_TS9-sp-sg1	AAVS1_TS9	SpCas9-WT_sgRNA1	ATAGAGGC	CAAAAG	8869	2478
MFB-DS6_S53	AAVS1_TS9-sa	AAVS1_TS9	SaCas9-WT	ATAGAGGC	CACCGG	6592		2098
MFB-DS6_S27	HPRT1-NM41-nm	HPRT1-NM41	NmCas9-WT	ATAGAGGC	ATCACG	5150		486
MFB-DS6_S352	N-TS1B-Sp	N-TS1B	SpCas9-WT	ATGAGCGT	ATCACG	5962	1573
MFB-DS6_S354	N-TS1B-Nm	N-TS1B	NmCas9-WT	ATGAGCGT	TTAGGC	5195		14
MFB-DS6_S353	N-TS1C-sp	N-TS1C	SpCas9-WT	ATGAGCGT	CGATGT	4927	1320
MFB-DS6_S355	N-TS1C-Nm	N-TS1C	NmCas9-WT	ATGAGCGT	TGACCA	5130		791
MFB-DS6_S356	N-TS3-sp	N-TS3	SpCas9-WT	ATGAGCGT	ACAGTG	8741	2363
MFB-DS6_S357	N-TS3-nm	N-TS3	NmCas9-WT	ATGAGCGT	GCCAAT	10073		688
MFB-DS6_S358	N-TS4B-sp1	N-TS4B	SpCas9-WT	ATGAGCGT	CAGATC	11462	3152
MFB-DS6_S360	N-TS4B-nm	N-TS4B	NmCas9-WT	ATGAGCGT	GATCAG	3720		1671
MFB-DS6_S361	N-TS5-sp1	N-TS5	SpCas9-WT_sgRNA1	ATGAGCGT	TAGCTT	10771	3642
MFB-DS6_S363	N-TS5-nm	N-TS5	NmCas9-WT	ATGAGCGT	CTTGTA	13444		66
MFB-DS6_S362	N-TS5-sp2	N-TS5-2	SpCas9-WT_sgRNA2	ATGAGCGT	GGCTAC	7476	1002
MFB-DS6_S364	N-TS7-sp-sg1	N-TS7	SpCas9-WT_sgRNA1	ATGAGCGT	AGTCAA	11794	3891
MFB-DS6_S366	N-TS7-nm	N-TS7	NmCas9-WT	ATGAGCGT	ATGTCA	10604		2436
MFB-DS6_S365	N-TS7-sp-sg2	N-TS7-2	SpCas9-WT_sgRNA2	ATGAGCGT	AGTTCC	10975	4214
MFB-DS6_S367	N-TS8-sp-sg1	N-TS8	SpCas9-WT_sgRNA1	ATGAGCGT	CCGTCC	10742	3156
MFB-DS6_S368	N-TS8-sp-sg2	N-TS8-2	SpCas9-WT_sgRNA2	ATGAGCGT	GTCCGC	7430	2143
MFB-DS6_S286	AAVS1_TS1-sp-sa	AAVS1_TS1	Fusion-WT	CAGGCGAG	ATCACG	7677	12	12	0	3729	21	9
MFB-DS6_S287	AAVS1_TS2-sp-sg1-sa	AAVS1_TS2	Fusion-WT_sgRNA1	CAGGCGAG	CGATGT	13734	1599	44	6	2127	85	2
MFB-DS6_S288	AAVS1_TS2-sp-sg1-sa	AAVS1_TS2-2	Fusion-WT_sgRNA2	CAGGCGAG	TTAGGC	11236	221	5	0	6394	27	0
MFB-DS6_S289	AAVS1_TS3-sp-sg1-sa	AAVS1_TS3	Fusion-WT_sgRNA1	CAGGCGAG	TGACCA	11263	163	47	11	5674	18	1
MFB-DS6_S290	AAVS1_TS3-sp-sg2-sa	AAVS1_TS3-2	Fusion-WT_sgRNA2	CAGGCGAG	ACAGTG	6777	20	86	0	2965	2	4
MFB-DS6_S292	AAVS1_TS5-sp-sg1+sa	AAVS1_TS5	Fusion-WT_sgRNA1	CAGGCGAG	CAGATC	3066	33	41	6	2067	1	0
MFB-DS6_S293	AAVS1_TS5-sp-sg2-sa	AAVS1_TS5-2	Fusion-WT_sgRNA2	CAGGCGAG	ACTTGA	1477	18	21	0	1144	1	0
MFB-DS6_S294	AAVS1_TS6-sp-sg1+sa	AAVS1_TS6	Fusion-WT_sgRNA1	CAGGCGAG	GATCAG	6395	36	12	8	5800	167	0
MFB-DS6_S295	AAVS1_TS6-sp-sg2-sa	AAVS1_TS6-2	Fusion-WT_sgRNA2	CAGGCGAG	TAGCTT	9080	59	37	2	5828	22	2
MFB-DS6_S296	AAVS1_TS7-sp-sg1+sa	AAVS1_TS7	Fusion-WT_sgRNA1	CAGGCGAG	GGCTAC	5694	63	76	5	2747	17	4
MFB-DS6_S297	AAVS1_TS7-sp-sg2-sa	AAVS1_TS7-2	Fusion-WT_sgRNA2	CAGGCGAG	CTTGTA	9092	25	368	8	5184	8	6
MFB-DS6_S299	AAVS1_TS9-sp-sg1+sa	AAVS1_TS9	Fusion-WT_sgRNA1	CAGGCGAG	AGTTCC	7723	53	295	18	4159	20	39
MFB-DS6_S305	EMX1_TS2-sp-sa	EMX1_TS2	Fusion-WT	CAGGCGAG	GTTTCG	10556	14	204	5	6452	37	0
MFB-DS6_S306	EMX1_TS3-sp-sg1-sa	EMX1_TS3	Fusion-WT_sgRNA1	CAGGCGAG	CGTACG	8818	251	60	2	1309	1341	0
MFB-DS6_S307	EMX1_TS3-sp-sg2-sa	EMX1_TS3-2	Fusion-WT_sgRNA2	CAGGCGAG	GAGTGG	5944	53	319	5	1321	17	0
MFB-DS6_S311	EMX1_TS6-Sp-F5-sa-B8	EMX1_TS6	Fusion-WT_sg1+sg1	CAGGCGAG	CAACTA	7296	362	224	12	3985	22	7
MFB-DS6_S312	EMX1_TS6-Sp-F6-sa-B8	EMX1_TS6-2	Fusion-WT_sg2+sg1	CAGGCGAG	CACCGG	11585	15	433	0	2558	18	2
MFB-DS6_S313	EMX1_TS6-Sp-F6+sa-C1	EMX1_TS7-2	Independent-WT_sg2+sg2	CAGGCGAG	CACGAT	7847	56	189	0	429	5	0
MFB-DS6_S314	EMX1_TS6-Sp-F6-sa-C1	EMX1_TS7-2	Fusion-WT_sg2+sg2	CAGGCGAG	CACTCA	5685	12	211	0	728	2	0
MFB-DS6_S319	AAVS1_TS1-sp+sa	AAVS1_TS1	Independent-WT	CATGGCTA	ATCACG	12375	511	45	26	4604	58	0
MFB-DS6_S320	AAVS1_TS2-sp-sg1+sa	AAVS1_TS2	Independent-WT_sgRNA1	CATGGCTA	CGATGT	9721	2557	31	19	116	265	3
MFB-DS6_S321	AAVS1_TS2-sp-sg1+sa	AAVS1_TS2-2	Independent-WT_sgRNA2	CATGGCTA	TTAGGC	10413	1677	1	0	3520	160	0
MFB-DS6_S322	AAVS1_TS3-sp-sg1+sa	AAVS1_TS3	Independent-WT_sgRNA1	CATGGCTA	TGACCA	7628	1029	559	86	1103	181
MFB-DS6_S323	AAVS1_TS3-sp-sg2+sa	AAVS1_TS3-2	Independent-WT_sgRNA2	CATGGCTA	ACAGTG	7547	733	773	22	1063	14	3
MFB-DS6_S325	AAVS1_TS5-sp-sg2	AAVS1_TS5	Independent-WT_sgRNA1	CATGGCTA	CAGATC	2554	12	249	43	857	5	0
MFB-DS6_S326	AAVS1_TS5-sp-sg2+sa	AAVS1_TS5-2	Independent-WT_sgRNA2	CATGGCTA	ACTTGA	1854	222	242	19	517	2	0
MFB-DS6_S327	AAVS1_TS6-sp-sg2	AAVS1_TS6	Independent-WT_sgRNA1	CATGGCTA	GATCAG	9428	890	543	66	1021	724	0
MFB-DS6_S328	AAVS1_TS6-sp-sg2+sa	AAVS1_TS6-2	Independent-WT_sgRNA2	CATGGCTA	TAGCTT	7791	223	23	19	3831	15	2
MFB-DS6_S329	AAVS1_TS7-sp-sg2	AAVS1_TS7	Independent-WT_sgRNA1	CATGGCTA	GGCTAC	3926	489	141	27	668	56	4
MFB-DS6_S330	AAVS1_TS7-sp-sg2+sa	AAVS1_TS7-2	Independent-WT_sgRNA2	CATGGCTA	CTTGTA	8081	835	871	44	1446	35	3
MFB-DS6_S332	AAVS1_TS9-sp-sg2	AAVS1_TS9	Independent-WT_sgRNA1	CATGGCTA	AGTTCC	11319	846	810	127	4437	109	0
MFB-DS6_S338	EMX1_TS2-sp+sa	EMX1_TS2	Independent-WT	CATGGCTA	GTTTCG	11000	32	121	56	4840	36	0
MFB-DS6_S339	EMX1_TS3-sp-sg1+sa	EMX1_TS3	Independent-WT_sgRNA1	CATGGCTA	CGTACG	7941	89	149	22	987	893	0
MFB-DS6_S340	EMX1_TS3-sp-sg2+sa	EMX1_TS3-2	Independent-WT_sgRNA2	CATGGCTA	GAGTGG	8281	140	503	27	611	14	7
MFB-DS6_S344	EMX1_TS6-Sp-F5+sa-B8	EMX1_TS6	Independent-WT_sg1+sg1	CATGGCTA	CAACTA	14431	1213	1117	62	3233	122	3
MFB-DS6_S345	EMX1_TS6-Sp-F6+sa-B8	EMX1_TS6-2	Independent-WT_sg2+sg1	CATGGCTA	CACCGG	5668	53	788	8	662	44	0
MFB-DS6_S346	EMX1_TS6-Sp-F5+sa-C1	EMX1_TS7	Independent-WT_sg2+sg1	CATGGCTA	CACGAT	11238	3368	265	11	989	28	0
MFB-DS6_S347	EMX1_TS6-Sp-F5-sa-C1	EMX1_TS7	Fusion-WT_sg2+sg1	CATGGCTA	CACTCA	15894	1587	558	8	4197	11	5
MFB-DS6_S60	EMX1_TS2-sp	EMX1_TS2	SpCas9-WT	CCTATCCT	ATCACG	9195	2153
MFB-DS6_S61	EMX1_TS2-sa	EMX1_TS2	SaCas9-WT	CCTATCCT	CGATGT	12513		3526
MFB-DS6_S62	EMX1_TS3-sp-sg1	EMX1_TS3	SpCas9-WT_sgRNA1	CCTATCCT	TTAGGC	5082	1201
MFB-DS6_S64	EMX1_TS3-sa	EMX1_TS3	SaCas9-WT	CCTATCCT	ACAGTG	4804		1129
MFB-DS6_S63	EMX1_TS3-sp-sg2	EMX1_TS3-2	SpCas9-WT_sgRNA2	CCTATCCT	TGACCA	7228	528
MFB-DS6_S68	EMX1_TS6-Sp-F5	EMX1_TS6	SpCas9-WT_sgRNA1	CCTATCCT	GATCAG	11314	4846
MFB-DS6_S70	EMX1_TS6-Sa-B8	EMX1_TS6	SaCas9-WT_sgRNA1	CCTATCCT	GGCTAC	10658		723
MFB-DS6_S69	EMX1_TS6-Sp-F6	EMX1_TS6-2	SpCas9-WT_sgRNA2	CCTATCCT	TAGCTT	15644	13
MFB-DS6_S71	EMX1_TS6-Sa-C1	EMX1_TS7	SaCas9-WT_sgRNA2	CCTATCCT	CTTGTA	12740		208
MFB-DS6_S101	AAVS1_TS1-neg	AAVS1_TS1	Negative CT.	GGCTCTGA	CCGTCC	4539	0	0
MFB-DS6_S102	AAVS1_TS2-neg	AAVS1_TS2	Negative CT.	GGCTCTGA	GTCCGC	20891	0	0
MFB-DS6_S103	AAVS1_TS3-neg	AAVS1_TS3	Negative CT.	GGCTCTGA	GTGAAA	11011	0	0
MFB-DS6_S105	AAVS1_TS5-neg	AAVS1_TS5	Negative CT.	GGCTCTGA	GTGGCC	6677	0	0
MFB-DS6_S106	AAVS1_TS6-neg	AAVS1_TS6	Negative CT.	GGCTCTGA	CGTACG	4203	0	0
MFB-DS6_S107	AAVS1_TS7-neg	AAVS1_TS7	Negative CT.	GGCTCTGA	GAGTGG	26447	0	0
MFB-DS6_S109	AAVS1_TS9-neg	AAVS1_TS9	Negative CT.	GGCTCTGA	ACTGAT	4483	0	0
MFB-DS6_S94	DTS1-sg2-neg	DTS1	Negative CT.	GGCTCTGA	TAGCTT	5352	0	0
MFB-DS6_S95	DTS3-neg	DTS3	Negative CT.	GGCTCTGA	GGCTAC	6762	0	0
MFB-DS6_S96	DTS7-neg	DTS7	Negative CT.	GGCTCTGA	CTTGTA	14497	0	0
MFB-DS6_S97	DTS8-neg	DTS8	Negative CT.	GGCTCTGA	AGTCAA	2972	0	0
MFB-DS6_S112	EMX1_TS2-Neg	EMX1_TS2	Negative CT.	GGCTCTGA	CACGAT	8569	0	0
MFB-DS6_S113	EMX1_TS3-neg	EMX1_TS3	Negative CT.	GGCTCTGA	CACTCA	7896	0	0
MFB-DS6_S116	EMX1_TS6-neg	EMX1_TS6	Negative CT.	GGCTCTGA	CATTTT	8562	0	0
MFB-DS6_S98	HPRT1-NM41-neg	HPRT1-NM41	Negative CT.	GGCTCTGA	AGTTCC	3406
MFB-DS6_S92	N-TS10-neg	N-TS10	Negative CT.	GGCTCTGA	ACTTGA	5155
MFB-DS6_S93	N-TS11-neg	N-TS11	Negative CT.	GGCTCTGA	GATCAG	3587	0
MFB-DS6_S85	N-TS1B-Neg	N-TS1B	Negative CT.	GGCTCTGA	ATCACG	5016		0	0	0	0	0
MFB-DS6_S85	N-TS1C-neg	N-TS1C	Negative CT.	GGCTCTGA	ATCACG	5016	0	0	0	0	0	0
MFB-DS6_S86	N-TS3-neg	N-TS3	Negative CT.	GGCTCTGA	CGATGT	7798	0	0
MFB-DS6_S87	N-TS4B-neg	N-TS4B	Negative CT.	GGCTCTGA	TTAGGC	12906	0	0
MFB-DS6_S88	N-TS5-neg	N-TS5	Negative CT.	GGCTCTGA	TGACCA	12315	0
MFB-DS6_S89	N-TS7-neg	N-TS7	Negative CT.	GGCTCTGA	ACAGTG	11747	0
MFB-DS6_S90	N-TS8-neg	N-TS8	Negative CT.	GGCTCTGA	GCCAAT	10593	0	0
MFB-DS6_S91	N-TS9-neg	N-TS9	Negative CT.	GGCTCTGA	CAGATC	5971	0	0
MFB-DS6_S378	DTS1-sg2-sp	DTS1	SpCas9-WT	GGTAGCAC	TAGCTT	4754	167
MFB-DS6_S379	DTS1-sg2-nm	DTS1	NmCas9-WT	GGTAGCAC	GGCTAC	4451		7
MFB-DS6_S380	DTS3-sp	DTS3	SpCas9-WT	GGTAGCAC	CTTGTA	4964	2009
MFB-DS6_S381	DTS3-nm	DTS3	NmWT	GGTAGCAC	AGTCAA	3234		1349
MFB-DS6_S382	DTS7-sp-sg1	DTS7	SpCas9-WT_sgRNA1	GGTAGCAC	AGTTCC	2223	339
MFB-DS6_S384	DTS7-sp-nm	DTS7	NmCas9-WT	GGTAGCAC	CCGTCC	2774		560
MFB-DS6_S383	DTS7-sp-sg2	DTS7-2	SpCas9-WT_sgRNA2	GGTAGCAC	ATGTCA	6326	2267
MFB-DS6_S385	DTS8-sp-sg1	DTS8	SpCas9-WT_sgRNA1	GGTAGCAC	GTCCGC	1592	88
MFB-DS6_S387	DTS8-sp-nm	DTS8	NmCas9-WT	GGTAGCAC	GTGGCC	1666		0
MFB-DS6_S386	DTS8-sp-sg2	DTS8-2	SpCas9-WT_sgRNA2	GGTAGCAC	GTGAAA	3756	1068
MFB-DS6_S388	HPRT1-NM41-sp	HPRT1-NM41	SpCas9-WT	GGTAGCAC	GTTTCG	3362	395
MFB-DS6_S373	N-TS10-sp-sg1	N-TS10	SpCas9-WT_sgRNA1	GGTAGCAC	ACAGTG	6285	2376
MFB-DS6_S375	N-TS10-nm	N-TS10	NmCas9-WT	GGTAGCAC	CAGATC	2535		8
MFB-DS6_S374	N-TS10-sp-sg2	N-TS10-2	SpWT_sgRNA2	GGTAGCAC	GCCAAT	11249	2939
MFB-DS6_S376	N-TS11-sp	N-TS11	SpCas9-WT	GGTAGCAC	ACTTGA	7304	2550
MFB-DS6_S377	N-TS11-nm	N-TS11	NmCas9-WT	GGTAGCAC	GATCAG	10011		28
MFB-DS6_S369	N-TS8-nm	N-TS8	NmCas9-WT	GGTAGCAC	ATCACG	9355		1605
MFB-DS6_S370	N-TS9-sp-sg1	N-TS9	SpCas9-WT_sgRNA1	GGTAGCAC	CGATGT	4837	636
MFB-DS6_S372	N-TS9-nm	N-TS9	NmCas9-WT	GGTAGCAC	TGACCA	7828		237
MFB-DS6_S371	N-TS9-sp-sg2	N-TS9-2	SpCas9-WT_sgRNA2	GGTAGCAC	TTAGGC	4724	2198
MFB-DS6_S276	DTS1-sg2-sp+nm	DTS1	Independent-WT	TATAATGA	GTCCGC	2448	46	5	0	79	0	0
MFB-DS6_S277	DTS3-sp+nm	DTS3	Independent-WT	TATAATGA	GTGAAA	9730	117	26	14	5308	0	1
MFB-DS6_S278	DTS7-sp-sg1+nm	DTS7	Independent-WT_sgRNA1	TATAATGA	GTGGCC	12925	86	88	41	6402	39	7
MFB-DS6_S279	DTS7-sp-sg2+nm	DTS7-2	Independent-WT_sgRNA2	TATAATGA	GTTTCG	10832	137	147	66	5061	91	1
MFB-DS6_S280	DTS8-sp-sg1+nm	DTS8	Independent-WT_sgRNA1	TATAATGA	CGTACG	2158	38	142	0	562	14	0
MFB-DS6_S281	DTS8-sp-sg2+nm	DTS8-2	Independent-WT_sgRNA2	TATAATGA	GAGTGG	2228	1215	39	12	838	6	1
MFB-DS6_S282	HPRT1-NM41-sp+nm	HPRT1-NM41	Independent-WT	TATAATGA	ACTGAT	8418	73	201	22	2795	21	2
MFB-DS6_S273	N-TS10-sp-sg1+nm	N-TS10	Independent-WT_sgRNA1	TATAATGA	AGTTCC	12869	1395	3	0	968	26	0
MFB-DS6_S274	N-TS10-sp-sg2+nm	N-TS10-2	Independent-WT_sgRNA2	TATAATGA	ATGTCA	11306	754	9	0	30	171	0
MFB-DS6_S275	N-TS11-sp+nm	N-TS11	Independent-WT	TATAATGA	CCGTCC	7171	2580	18	8	512	76	0
MFB-DS6_S260	N-TS1B-Sp+Nm	N-TS1B	Independent-WT	TATAATGA	ATCACG	7978	1319	25	3	1889	54	0
MFB-DS6_S261	N-TS1C-sp+Nm	N-TS1C	Independent-WT	TATAATGA	CGATGT	10248	1275	1085	59	1305	120	8
MFB-DS6_S262	N-TS3-sp+nm	N-TS3	Independent-WT	TATAATGA	TTAGGC	15555	1067	85	66	6566	122	6
MFB-DS6_S263	N-TS4B-sp1+nm	N-TS4B	Independent-WT	TATAATGA	TGACCA	29092	28	334	128	19613	101	10
MFB-DS6_S265	N-TS5-sp1+nm	N-TS5	Independent-WT_sgRNA1	TATAATGA	GCCAAT	17401	5278	40	5	1167	40	0
MFB-DS6_S266	N-TS5-sp2+nm	N-TS5-2	Independent-WT_sgRNA2	TATAATGA	CAGATC	19085	2222	42	6	433	62	1
MFB-DS6_S267	N-TS7-sp1+nm	N-TS7	Independent-WT_sgRNA1	TATAATGA	ACTTGA	19152	439	428	112	5098	1567	5
MFB-DS6_S268	N-TS7-sp2+nm	N-TS7-2	Independent-WT_sgRNA2	TATAATGA	GATCAG	6812	534	113	25	1534	40	1
MFB-DS6_S269	N-TS8-sp-sg1+nm	N-TS8	Independent-WT_sgRNA1	TATAATGA	TAGCTT	22634	654	127	88	11438	103	3
MFB-DS6_S270	N-TS8-sp-sg2+nm	N-TS8-2	Independent-WT_sgRNA2	TATAATGA	GGCTAC	19616	894	296	61	4694	130	9
MFB-DS6_S271	N-TS9-sp-sg1+nm	N-TS9	Independent-WT_sgRNA1	TATAATGA	CTTGTA	17897	1197	43	22	1192	67	8
MFB-DS6_S272	N-TS9-sp-sg2+nm	N-TS9-2	Independent-WT_sgRNA2	TATAATGA	AGTCAA	17072	6283	57	33	399	93	0
MFB-DS6_S17	DTS1-sg2-sp-nm	DTS1	Fusion-WT	TATAGCCT	GTCCGC	6134	28	47	0	1148	5	1
MFB-DS6_S18	DTS3-sp-nm	DTS3	Fusion-WT	TATAGCCT	GTGAAA	18082	260	3	0	8583	11	4
MFB-DS6_S19	DTS7-sp-sg1-nm	DTS7	Fusion-WT_sgRNA1	TATAGCCT	GTGGCC	18706	23	254	11	9792	37	10
MFB-DS6_S20	DTS7-sp-sg2-nm	DTS7-2	Fusion-WT_sgRNA2	TATAGCCT	GTTTCG	14217	21	185	13	8672	54	2
MFB-DS6_S21	DTS8-sp-sg1-nm	DTS8	Fusion-WT_sgRNA1	TATAGCCT	CGTACG	4170	21	980	0	1616	41	0
MFB-DS6_S22	DTS8-sp-sg2-nm	DTS8-2	Fusion-WT_sgRNA2	TATAGCCT	GAGTGG	2527	34	13	1	1395	2	0
MFB-DS6_S23	HPRT1-NM41-sp-nm	HPRT1-NM41	Fusion-WT	TATAGCCT	ACTGAT	7071	9	142	3	4883	38	0
MFB-DS6_S14	N-TS10-sp-sg1-nm	N-TS10	Fusion-WT_sgRNA1	TATAGCCT	AGTTCC	11998	642	27	0	3657	76	0
MFB-DS6_S15	N-TS10-sp-sg2-nm	N-TS10-2	Fusion-WT_sgRNA2	TATAGCCT	ATGTCA	11772	71	25	0	2803	80	0
MFB-DS6_S16	N-TS11-sp-nm	N-TS11	Fusion-WT	TATAGCCT	CCGTCC	22471	3774	169	12	5181	59	0
MFB-DS6_S1	N-TS1B-Sp-Nm	N-TS1B	Fusion-WT	TATAGCCT	ATCACG	2985	46	24	0	1018	12
MFB-DS6_S2	N-TS1C-sp-Nm	N-TS1C	Fusion-WT	TATAGCCT	CGATGT	10658	8	17	10	5484	27	1
MFB-DS6_S3	N-TS3-sp-nm	N-TS3	Fusion-WT	TATAGCCT	TTAGGC	12739	153	33	12	6997	33	0
MFB-DS6_S4	N-TS4B-sp1-nm	N-TS4B	Fusion-WT	TATAGCCT	TGACCA	22757	11	132	12	15572	89	0
MFB-DS6_S6	N-TS5-sp1-nm	N-TS5	Fusion-WT_sgRNA1	TATAGCCT	GCCAAT	13910	1138	72	0	5836	61	0
MFB-DS6_S7	N-TS5-sp2-nm	N-TS5-2	Fusion-WT_sgRNA2	TATAGCCT	CAGATC	10556	56	587	0	3378	16	0
MFB-DS6_S8	N-TS7-sp1-nm	N-TS7	Fusion-WT_sgRNA1	TATAGCCT	ACTTGA	17143	144	494	23	6895	1287	0
MFB-DS6_S9	N-TS7-sp2-nm	N-TS7-2	Fusion-WT_sgRNA2	TATAGCCT	GATCAG	7554	324	10	0	3334	29	0
MFB-DS6_S10	N-TS8-sp-sg1-nm	N-TS8	Fusion-WT_sgRNA1	TATAGCCT	TAGCTT	17093	135	51	12	9990	27	0
MFB-DS6_S11	N-TS8-sp-sg2-nm	N-TS8-2	Fusion-WT_sgRNA2	TATAGCCT	GGCTAC	14892	8	9	7	8905	37	0
MFB-DS6_S12	N-TS9-sp-sg1-nm	N-TS9	Fusion-WT_sgRNA1	TATAGCCT	CTTGTA	13083	256	60	5	2590	15	2
MFB-DS6_S13	N-TS9-sp-sg2-nm	N-TS9-2	Fusion-WT_sgRNA2	TATAGCCT	AGTCAA	15861	756	8	9	7505	18	1

## Sheet: 12-site deletion analysis
Indel types and counts at 12 different target sites for different nuclease combinations - sites are described in Sup Table 3 - R# = replicate #
MiSeqRun	Sample_name	5p_index	3p_index	Total_read	Only_sp_indel	Only_Nm/Sa_indel	Dual_indels	Precise_deletion	Imprecise_deletion	Inversion
MFB_DS11_S154	N-TS1B-R1-Sp	GACGACCT	ATCACG	15684	4325	0	0	0	0	0
MFB_DS11_S155	N-TS1B-R1-Nm	GACGACCT	CGATGT	25941	0	53	0	0	0	0
MFB_DS11_S156	N-TS1B-R1-SpMT3-dNm	GACGACCT	TTAGGC	6176	76	0	0	0	0	0
MFB_DS11_S157	N-TS1B-R1-SpMT3-Nm	GACGACCT	TGACCA	5874	4	51	1	694	3	0
MFB_DS11_S158	N-TS1B-R1-Sp+Nm	GACGACCT	ACAGTG	11159	1661	5	1	827	55	0
MFB_DS11_S159	N-TS1B-R1-Sp-Nm	GACGACCT	GCCAAT	15627	140	48	2	3828	43	0
MFB_DS11_S160	N-TS1B-R1-Neg	GACGACCT	CAGATC	12081	0	0	0	0	0	0
MFB_DS11_S161	N-TS3-R1-Sp	GACGACCT	ACTTGA	13685	4929	0	0	0	0	0
MFB_DS11_S162	N-TS3-R1-Nm	GACGACCT	GATCAG	12814	0	843	0	0	0	0
MFB_DS11_S163	N-TS3-R1-SpMT3-dNm	GACGACCT	TAGCTT	14023	1768	0	0	0	0	0
MFB_DS11_S164	N-TS3-R1-SpMT3-Nm	GACGACCT	GGCTAC	9899	14	210	1	3058	0	0
MFB_DS11_S165	N-TS3-R1-Sp+Nm	GACGACCT	CTTGTA	12265	1208	43	9	2514	33	0
MFB_DS11_S166	N-TS3-R1-Sp-Nm	GACGACCT	AGTCAA	13162	147	26	1	6059	44	1
MFB_DS11_S167	N-TS3-R1-Neg	GACGACCT	AGTTCC	15651	0	0	0	0	0	0
MFB_DS11_S168	N-TS8-R1-Sp	GACGACCT	ATGTCA	9145	1117	0	0	0	0	0
MFB_DS11_S169	N-TS8-R1-Nm	GACGACCT	CCGTCC	14307	0	1054	0	0	0	0
MFB_DS11_S170	N-TS8-R1-SpMT3-dNm	GACGACCT	GTCCGC	12588	905	0	0	0	0	0
MFB_DS11_S171	N-TS8-R1-SpMT3-Nm	GACGACCT	GTGAAA	12061	14	364	2	1610	3	0
MFB_DS11_S172	N-TS8-R1-Sp+Nm	GACGACCT	GTGGCC	12172	645	60	14	2110	9	0
MFB_DS11_S173	N-TS8-R1-Sp-Nm	GACGACCT	GTTTCG	12773	6	72	0	3853	14	0
MFB_DS11_S174	N-TS8-R1-Neg	GACGACCT	CGTACG	14116	0	0	0	0	0	0
MFB_DS11_S175	N-TS9-R1-Sp	GACGACCT	GAGTGG	14100	4918	0	0	0	0	0
MFB_DS11_S176	N-TS9-R1-Nm	GACGACCT	ACTGAT	7927	0	197	0	0	0	0
MFB_DS11_S177	N-TS9-R1-SpMT3-dNm	GACGACCT	ATTCCT	7911	578	0	0	0	0	0
MFB_DS11_S178	N-TS9-R1-SpMT3-Nm	GACGACCT	CAAAAG	7667	27	92	2	598	33	0
MFB_DS11_S179	N-TS9-R1-Sp+Nm	GACGACCT	CAACTA	16889	5883	66	26	314	77	0
MFB_DS11_S180	N-TS9-R1-Sp-Nm	GACGACCT	CACCGG	16325	776	7	5	7763	21	2
MFB_DS11_S181	N-TS9-R1-Neg	GACGACCT	CACGAT	17421	0	0	0	0	0	0
MFB_DS11_S182	N-TS11-R1-Sp	TAATCGGC	ATCACG	13320	3745	0	0	0	0	0
MFB_DS11_S183	N-TS11-R1-Nm	TAATCGGC	CGATGT	14347	0	37	0	0	0	0
MFB_DS11_S184	N-TS11-R1-SpMT3-dNm	TAATCGGC	TTAGGC	15448	1077	0	0	0	0	0
MFB_DS11_S185	N-TS11-R1-SpMT3-Nm	TAATCGGC	TGACCA	20246	53	117	4	2864	11	0
MFB_DS11_S186	N-TS11-R1-Sp+Nm	TAATCGGC	ACAGTG	17705	4820	11	12	1138	12	0
MFB_DS11_S187	N-TS11-R1-Sp-Nm	TAATCGGC	GCCAAT	18380	2688	147	2	3387	133	0
MFB_DS11_S188	N-TS11-R1-Neg	TAATCGGC	CAGATC	18197	0	0	0	0	0	0
MFB_DS11_S189	HPRT1-NM41-R1-Sp	TAATCGGC	ACTTGA	6404	518	0	0	0	0	0
MFB_DS11_S190	HPRT1-NM41-R1-Nm	TAATCGGC	GATCAG	7304	0	553	0	0	0	0
MFB_DS11_S191	HPRT1-NM41-R1-SpMT3-dNm	TAATCGGC	TAGCTT	8803	202	0	0	0	0	0
MFB_DS11_S192	HPRT1-NM41-R1-SpMT3-Nm	TAATCGGC	GGCTAC	6675	5	511	0	928	6	0
MFB_DS11_S193	HPRT1-NM41-R1-Sp+Nm	TAATCGGC	CTTGTA	8015	147	85	21	1886	12	1
MFB_DS11_S194	HPRT1-NM41-R1-Sp-Nm	TAATCGGC	AGTCAA	8019	8	73	0	3539	33	0
MFB_DS11_S195	HPRT1-NM41-R1-Neg	TAATCGGC	AGTTCC	19512	0	0	0	0	0	0
MFB_DS11_S196	AAVS1_TS2-R1-Sp	TAATCGGC	ATGTCA	6189	1255	0	0	0	0	0
MFB_DS11_S197	AAVS1_TS2-R1-Sa	TAATCGGC	CCGTCC	5981	0	44	0	0	0	0
MFB_DS11_S198	AAVS1_TS2-R1-SpMT3-dSa	TAATCGGC	GTCCGC	9211	314	0	0	0	0	0
MFB_DS11_S199	AAVS1_TS2-R1-SpMT3-Sa	TAATCGGC	GTGAAA	12821	17	7	0	976	57	2
MFB_DS11_S200	AAVS1_TS2-R1-Sp+Sa	TAATCGGC	GTGGCC	11814	1042	13	12	1443	122	1
MFB_DS11_S201	AAVS1_TS2-R1-Sp-Sa	TAATCGGC	GTTTCG	22485	453	21	1	11394	72	2
MFB_DS11_S202	AAVS1_TS2-R1-Neg	TAATCGGC	CGTACG	10412	0	0	0	0	0	0
MFB_DS11_S238	N-TS1B-R2-Sp	TATAATGA	ATCACG	10897	2713	0	0	0	0	0
MFB_DS11_S239	N-TS1B-R2-Nm	TATAATGA	CGATGT	10243	0	9	0	0	0	0
MFB_DS11_S240	N-TS1B-R2-SpMT3-dNm	TATAATGA	TTAGGC	18946	182	0	0	0	0	0
MFB_DS11_S241	N-TS1B-R2-SpMT3-Nm	TATAATGA	TGACCA	17934	8	137	2	1938	7	0
MFB_DS11_S242	N-TS1B-R2-Sp+Nm	TATAATGA	ACAGTG	13770	1931	12	4	1204	136	1
MFB_DS11_S243	N-TS1B-R2-Sp-Nm	TATAATGA	GCCAAT	27123	393	137	5	7079	89	11
MFB_DS11_S244	N-TS1B-R2-Neg	TATAATGA	CAGATC	25625	0	0	0	0	0	0
MFB_DS11_S245	N-TS3-R2-Sp	TATAATGA	ACTTGA	15761	5461	0	0	0	0	0
MFB_DS11_S246	N-TS3-R2-Nm	TATAATGA	GATCAG	11527	0	624	0	0	0	0
MFB_DS11_S247	N-TS3-R2-SpMT3-dNm	TATAATGA	TAGCTT	12144	1543	0	0	0	0	0
MFB_DS11_S248	N-TS3-R2-SpMT3-Nm	TATAATGA	GGCTAC	15803	21	372	3	4119	7	2
MFB_DS11_S249	N-TS3-R2-Sp+Nm	TATAATGA	CTTGTA	13747	1960	81	13	2930	46	3
MFB_DS11_S250	N-TS3-R2-Sp-Nm	TATAATGA	AGTCAA	10580	138	24	0	4772	23	1
MFB_DS11_S251	N-TS3-R2-Neg	TATAATGA	AGTTCC	15664	0	0	0	0	0	0
MFB_DS11_S252	N-TS8-R2-Sp	TATAATGA	ATGTCA	14076	2811	0	0	0	0	0
MFB_DS11_S253	N-TS8-R2-Nm	TATAATGA	CCGTCC	27542	0	5727	0	0	0	0
MFB_DS11_S254	N-TS8-R2-SpMT3-dNm	TATAATGA	GTCCGC	26884	4486	0	0	0	0	0
MFB_DS11_S255	N-TS8-R2-SpMT3-Nm	TATAATGA	GTGAAA	20267	25	405	5	2889	21	0
MFB_DS11_S256	N-TS8-R2-Sp+Nm	TATAATGA	GTGGCC	23204	1668	278	56	4302	228	8
MFB_DS11_S257	N-TS8-R2-Sp-Nm	TATAATGA	GTTTCG	18442	9	24	1	6962	36	0
MFB_DS11_S258	N-TS8-R2-Neg	TATAATGA	CGTACG	17043	0	0	0	0	0	0
MFB_DS11_S259	N-TS9-R2-Sp	TATAATGA	GAGTGG	8633	3627	0	0	0	0	0
MFB_DS11_S260	N-TS9-R2-Nm	TATAATGA	ACTGAT	16347	0	432	0	0	0	0
MFB_DS11_S261	N-TS9-R2-SpMT3-dNm	TATAATGA	ATTCCT	8821	762	0	0	0	0	0
MFB_DS11_S262	N-TS9-R2-SpMT3-Nm	TATAATGA	CAAAAG	12253	49	158	4	1085	57	2
MFB_DS11_S263	N-TS9-R2-Sp+Nm	TATAATGA	CAACTA	11065	3547	31	18	173	45	0
MFB_DS11_S264	N-TS9-R2-Sp-Nm	TATAATGA	CACCGG	24439	1104	10	4	11582	56	12
MFB_DS11_S265	N-TS9-R2-Neg	TATAATGA	CACGAT	14236	0	0	0	0	0	0
MFB_DS11_S266	N-TS11-R2-Sp	CAGGCGAG	ATCACG	11631	4026	0	0	0	0	0
MFB_DS11_S267	N-TS11-R2-Nm	CAGGCGAG	CGATGT	25347	0	82	0	0	0	0
MFB_DS11_S268	N-TS11-R2-SpMT3-dNm	CAGGCGAG	TTAGGC	24638	1932	0	0	0	0	0
MFB_DS11_S269	N-TS11-R2-SpMT3-Nm	CAGGCGAG	TGACCA	26818	34	145	6	3185	0	0
MFB_DS11_S270	N-TS11-R2-Sp+Nm	CAGGCGAG	ACAGTG	23846	10128	19	31	1421	103	0
MFB_DS11_S271	N-TS11-R2-Sp-Nm	CAGGCGAG	GCCAAT	17234	2734	60	2	3146	153	6
MFB_DS11_S272	N-TS11-R2-Neg	CAGGCGAG	CAGATC	28832	0	0	0	0	0	0
MFB_DS11_S273	HPRT1-NM41-R2-Sp	CAGGCGAG	ACTTGA	16112	1443	0	0	0	0	0
MFB_DS11_S274	HPRT1-NM41-R2-Nm	CAGGCGAG	GATCAG	13750	0	819	0	0	0	0
MFB_DS11_S275	HPRT1-NM41-R2-SpMT3-dNm	CAGGCGAG	TAGCTT	15204	322	0	0	0	0	0
MFB_DS11_S276	HPRT1-NM41-R2-SpMT3-Nm	CAGGCGAG	GGCTAC	15231	22	493	2	767	19	1
MFB_DS11_S277	HPRT1-NM41-R2-Sp+Nm	CAGGCGAG	CTTGTA	11135	333	172	75	2746	40	3
MFB_DS11_S278	HPRT1-NM41-R2-Sp-Nm	CAGGCGAG	AGTCAA	14280	6	204	1	6758	86	0
MFB_DS11_S279	HPRT1-NM41-R2-Neg	CAGGCGAG	AGTTCC	15987	0	0	0	0	0	0
MFB_DS11_S280	AAVS1_TS2-R2-Sp	CAGGCGAG	ATGTCA	30082	6497	0	0	0	0	0
MFB_DS11_S281	AAVS1_TS2-R2-Sa	CAGGCGAG	CCGTCC	10951	0	83	0	0	0	0
MFB_DS11_S282	AAVS1_TS2-R2-SpMT3-dSa	CAGGCGAG	GTCCGC	9668	383	0	0	0	0	0
MFB_DS11_S283	AAVS1_TS2-R2-SpMT3-Sa	CAGGCGAG	GTGAAA	21176	55	24	2	1684	83	4
MFB_DS11_S284	AAVS1_TS2-R2-Sp+Sa	CAGGCGAG	GTGGCC	7657	811	7	5	847	85	1
MFB_DS11_S285	AAVS1_TS2-R2-Sp-Sa	CAGGCGAG	GTTTCG	16597	332	14	0	7349	47	0
MFB_DS11_S286	AAVS1_TS2-R2-Neg	CAGGCGAG	CGTACG	14351	0	0	0	0	0	0
MFB_DS11_S322	N-TS1B-R3-Sp	ATGAGCGT	ATCACG	17424	3707	0	0	0	0	0
MFB_DS11_S323	N-TS1B-R3-Nm	ATGAGCGT	CGATGT	15418	0	38	0	0	0	0
MFB_DS11_S324	N-TS1B-R3-SpMT3-dNm	ATGAGCGT	TTAGGC	77576	889	0	0	0	0	0
MFB_DS11_S325	N-TS1B-R3-SpMT3-Nm	ATGAGCGT	TGACCA	47411	20	235	7	4217	24	2
MFB_DS11_S326	N-TS1B-R3-Sp+Nm	ATGAGCGT	ACAGTG	25804	3312	28	7	2022	172	0
MFB_DS11_S327	N-TS1B-R3-Sp-Nm	ATGAGCGT	GCCAAT	30247	482	149	5	7921	140	7
MFB_DS11_S328	N-TS1B-R3-Neg	ATGAGCGT	CAGATC	26141	0	0	0	0	0	0
MFB_DS11_S329	N-TS3-R3-Sp	ATGAGCGT	ACTTGA	11173	4275	0	0	0	0	0
MFB_DS11_S330	N-TS3-R3-Nm	ATGAGCGT	GATCAG	21933	0	1574	0	0	0	0
MFB_DS11_S331	N-TS3-R3-SpMT3-dNm	ATGAGCGT	TAGCTT	16538	2483	0	0	0	0	0
MFB_DS11_S332	N-TS3-R3-SpMT3-Nm	ATGAGCGT	GGCTAC	24204	37	446	5	5346	14	0
MFB_DS11_S333	N-TS3-R3-Sp+Nm	ATGAGCGT	CTTGTA	27075	3497	167	34	5950	95	0
MFB_DS11_S334	N-TS3-R3-Sp-Nm	ATGAGCGT	AGTCAA	25425	375	66	3	12283	74	25
MFB_DS11_S335	N-TS3-R3-Neg	ATGAGCGT	AGTTCC	19758	0	0	0	0	0	0
MFB_DS11_S336	N-TS8-R3-Sp	ATGAGCGT	ATGTCA	23640	2449	0	0	0	0	0
MFB_DS11_S337	N-TS8-R3-Nm	ATGAGCGT	CCGTCC	44951	0	1820	0	0	0	0
MFB_DS11_S338	N-TS8-R3-SpMT3-dNm	ATGAGCGT	GTCCGC	44659	6790	0	0	0	0	0
MFB_DS11_S339	N-TS8-R3-SpMT3-Nm	ATGAGCGT	GTGAAA	44935	49	575	8	5096	5	0
MFB_DS11_S340	N-TS8-R3-Sp+Nm	ATGAGCGT	GTGGCC	47717	2474	248	119	7070	153	0
MFB_DS11_S341	N-TS8-R3-Sp-Nm	ATGAGCGT	GTTTCG	37637	5	133	2	10678	72	0
MFB_DS11_S342	N-TS8-R3-Neg	ATGAGCGT	CGTACG	32043	0	0	0	0	0	0
MFB_DS11_S343	N-TS9-R3-Sp	ATGAGCGT	GAGTGG	11013	3079	0	0	0	0	0
MFB_DS11_S344	N-TS9-R3-Nm	ATGAGCGT	ACTGAT	13666	0	317	0	0	0	0
MFB_DS11_S345	N-TS9-R3-SpMT3-dNm	ATGAGCGT	ATTCCT	13362	1147	0	0	0	0	0
MFB_DS11_S346	N-TS9-R3-SpMT3-Nm	ATGAGCGT	CAAAAG	16553	69	201	8	1402	72	5
MFB_DS11_S347	N-TS9-R3-Sp+Nm	ATGAGCGT	CAACTA	8576	3359	28	15	225	38	0
MFB_DS11_S348	N-TS9-R3-Sp-Nm	ATGAGCGT	CACCGG	15975	711	9	12	7249	21	5
MFB_DS11_S349	N-TS9-R3-Neg	ATGAGCGT	CACGAT	19854	0	0	0	0	0	0
MFB_DS11_S350	N-TS11-R3-Sp	GGTAGCAC	ATCACG	16888	4935	0	0	0	0	0
MFB_DS11_S351	N-TS11-R3-Nm	GGTAGCAC	CGATGT	22411	0	77	0	0	0	0
MFB_DS11_S352	N-TS11-R3-SpMT3-dNm	GGTAGCAC	TTAGGC	29211	2494	0	0	0	0	0
MFB_DS11_S353	N-TS11-R3-SpMT3-Nm	GGTAGCAC	TGACCA	32719	61	275	7	3225	0	0
MFB_DS11_S354	N-TS11-R3-Sp+Nm	GGTAGCAC	ACAGTG	26368	10143	44	42	1615	274	0
MFB_DS11_S355	N-TS11-R3-Sp-Nm	GGTAGCAC	GCCAAT	38906	6572	206	5	5176	478	15
MFB_DS11_S356	N-TS11-R3-Neg	GGTAGCAC	CAGATC	49041	0	0	0	0	0	0
MFB_DS11_S357	HPRT1-NM41-R3-Sp	GGTAGCAC	ACTTGA	13854	1169	0	0	0	0	0
MFB_DS11_S358	HPRT1-NM41-R3-Nm	GGTAGCAC	GATCAG	24275	0	1802	0	0	0	0
MFB_DS11_S359	HPRT1-NM41-R3-SpMT3-dNm	GGTAGCAC	TAGCTT	22701	805	0	0	0	0	0
MFB_DS11_S360	HPRT1-NM41-R3-SpMT3-Nm	GGTAGCAC	GGCTAC	25002	23	851	3	2657	36	0
MFB_DS11_S361	HPRT1-NM41-R3-Sp+Nm	GGTAGCAC	CTTGTA	21594	538	368	138	6657	78	3
MFB_DS11_S362	HPRT1-NM41-R3-Sp-Nm	GGTAGCAC	AGTCAA	39065	40	627	2	22307	231	7
MFB_DS11_S363	HPRT1-NM41-R3-Neg	GGTAGCAC	AGTTCC	34369	0	0	0	0	0	0
MFB_DS11_S364	AAVS1_TS2-R3-Sp	GGTAGCAC	ATGTCA	27271	5724	0	0	0	0	0
MFB_DS11_S365	AAVS1_TS2-R3-Sa	GGTAGCAC	CCGTCC	13635	0	179	0	0	0	0
MFB_DS11_S366	AAVS1_TS2-R3-SpMT3-dSa	GGTAGCAC	GTCCGC	8771	276	0	0	0	0	0
MFB_DS11_S367	AAVS1_TS2-R3-SpMT3-Sa	GGTAGCAC	GTGAAA	5626	6	1	0	415	29	0
MFB_DS11_S368	AAVS1_TS2-R3-Sp+Sa	GGTAGCAC	GTGGCC	18298	1655	21	27	1925	175	7
MFB_DS11_S369	AAVS1_TS2-R3-Sp-Sa	GGTAGCAC	GTTTCG	11229	141	12	0	4923	21	0
MFB_DS11_S370	AAVS1_TS2-R3-Neg	GGTAGCAC	CGTACG	28077	0	0	0	0	0	0
MFB_DS11_S209	AAVS1_TS3-R1-Neg	TAATCGGC	CACGAT	8773	0	0	0	0	0	0
MFB_DS11_S293	AAVS1_TS3-R2-Neg	CAGGCGAG	CACGAT	6525	0	0	0	0	0	0
MFB_DS11_S377	AAVS1_TS3-R3-Neg	GGTAGCAC	CACGAT	9149	0	0	0	0	0	0
MFB_DS11_S203	AAVS1_TS3-R1-Sp	TAATCGGC	GAGTGG	6960	2076	0	0	0	0	0
MFB_DS11_S287	AAVS1_TS3-R2-Sp	CAGGCGAG	GAGTGG	26590	7084	0	0	0	0	0
MFB_DS11_S371	AAVS1_TS3-R3-Sp	GGTAGCAC	GAGTGG	21397	8671	0	0	0	0	0
MFB_DS11_S204	AAVS1_TS3-R1-Sa	TAATCGGC	ACTGAT	13842	0	2445	0	0	0	0
MFB_DS11_S288	AAVS1_TS3-R2-Sa	CAGGCGAG	ACTGAT	33283	0	6660	0	0	0	0
MFB_DS11_S372	AAVS1_TS3-R3-Sa	GGTAGCAC	ACTGAT	37086	0	6380	0	0	0	0
MFB_DS11_S205	AAVS1_TS3-R1-SpMT3-dSa	TAATCGGC	ATTCCT	14699	1864	0	0	0	0	0
MFB_DS11_S289	AAVS1_TS3-R2-SpMT3-dSa	CAGGCGAG	ATTCCT	27231	3248	0	0	0	0	0
MFB_DS11_S373	AAVS1_TS3-R3-SpMT3-dSa	GGTAGCAC	ATTCCT	34423	4886	0	0	0	0	0
MFB_DS11_S207	AAVS1_TS3-R1-Sp+Sa	TAATCGGC	CAACTA	16258	1982	996	211	2107	323	1
MFB_DS11_S291	AAVS1_TS3-R2-Sp+Sa	CAGGCGAG	CAACTA	7866	953	512	77	1302	166	0
MFB_DS11_S375	AAVS1_TS3-R3-Sp+Sa	GGTAGCAC	CAACTA	22584	2886	1259	321	3207	425	5
MFB_DS11_S206	AAVS1_TS3-R1-SpMT3-Sa	TAATCGGC	CAAAAG	23318	73	476	1	4183	11	0
MFB_DS11_S290	AAVS1_TS3-R2-SpMT3-Sa	CAGGCGAG	CAAAAG	15685	54	327	1	2432	7	0
MFB_DS11_S374	AAVS1_TS3-R3-SpMT3-Sa	GGTAGCAC	CAAAAG	8273	17	177	0	1441	5	0
MFB_DS11_S208	AAVS1_TS3-R1-Sp-Sa	TAATCGGC	CACCGG	12277	151	31	12	5087	17	1
MFB_DS11_S292	AAVS1_TS3-R2-Sp-Sa	CAGGCGAG	CACCGG	18556	247	72	19	8483	27	2
MFB_DS11_S376	AAVS1_TS3-R3-Sp-Sa	GGTAGCAC	CACCGG	11152	121	37	14	5460	12	1

## Sheet: suboptimal PAMs
Indel types and counts at suboptimal PAM sites for SpCas9 in Sup Fig 6A - R# = replicate #
MiSeqRun	Sample_name	5p_index	3p_index	Total_read	Only_sp_indel	Only_Nm/Sa_indel	Dual_indels	Precise_deletion	Imprecise_deletion	Inversion
MFB_DS11_S1	B11_NegCT_R1	TATAGCCT	ATCACG	37445	0	0	0	0	0	0
MFB_DS11_S2	B11_NegCT_R2	TATAGCCT	CGATGT	39207	0	0	0	0	0	0
MFB_DS11_S3	B11_NegCT_R3	TATAGCCT	TTAGGC	26702	0	0	0	0	0	0
MFB_DS11_S4	B11_SaWT_R1	TATAGCCT	TGACCA	22553	0	7975	0	0	0	0
MFB_DS11_S5	B11_SaWT_R2	TATAGCCT	ACAGTG	28849	0	9607	0	0	0	0
MFB_DS11_S6	B11_SaWT_R3	TATAGCCT	GCCAAT	32604	0	12986	0	0	0	0
MFB_DS11_S7	B11_AG1_SpWT_R1	TATAGCCT	CAGATC	29773	775	0	0	0	0	0
MFB_DS11_S8	B11_AG1_SpWT_R2	TATAGCCT	ACTTGA	34009	545	0	0	0	0	0
MFB_DS11_S9	B11_AG1_SpWT_R3	TATAGCCT	GATCAG	35621	755	0	0	0	0	0
MFB_DS11_S10	B11_AG1_SpWT-dSa_R1	TATAGCCT	TAGCTT	25933	6205	0	0	0	0	0
MFB_DS11_S11	B11_AG1_SpWT-dSa_R2	TATAGCCT	GGCTAC	30150	6928	0	0	0	0	0
MFB_DS11_S12	B11_AG1_SpWT-dSa_R3	TATAGCCT	CTTGTA	45660	9436	0	0	0	0	0
MFB_DS11_S13	B11_AG1_SpWT-SaWT_R1	TATAGCCT	AGTCAA	22830	22	947	0	9502	119	0
MFB_DS11_S14	B11_AG1_SpWT-SaWT_R2	TATAGCCT	AGTTCC	34106	43	1456	2	13618	85	0
MFB_DS11_S15	B11_AG1_SpWT-SaWT_R3	TATAGCCT	ATGTCA	26036	28	1042	0	11209	72	0
MFB_DS11_S16	B11_AG1_SpWT+SaWT_R1	TATAGCCT	CCGTCC	29952	30	7145	56	2149	114	0
MFB_DS11_S29	B11_AG1_SpWT+SaWT_R2	ATAGAGGC	ATCACG	14376	14	3502	38	595	92	0
MFB_DS11_S30	B11_AG1_SpWT+SaWT_R3	ATAGAGGC	CGATGT	18905	17	4755	52	633	112	0
MFB_DS11_S31	B11_SaWT_R1	ATAGAGGC	TTAGGC	15178		6163
MFB_DS11_S32	B11_SaWT_R2	ATAGAGGC	TGACCA	17278		6006
MFB_DS11_S33	B11_SaWT_R3	ATAGAGGC	ACAGTG	36501		17585
MFB_DS11_S34	B11_GA1_SpWT_R1	ATAGAGGC	GCCAAT	38666	776
MFB_DS11_S35	B11_GA1_SpWT_R2	ATAGAGGC	CAGATC	26814	372
MFB_DS11_S36	B11_GA1_SpWT_R3	ATAGAGGC	ACTTGA	41931	1385
MFB_DS11_S37	B11_GA1_SpWT-dSa_R1	ATAGAGGC	GATCAG	23708	2122
MFB_DS11_S38	B11_GA1_SpWT-dSa_R2	ATAGAGGC	TAGCTT	24508	3086
MFB_DS11_S39	B11_GA1_SpWT-dSa_R3	ATAGAGGC	GGCTAC	19659	2316
MFB_DS11_S40	B11_GA1_SpWT-SaWT_R1	ATAGAGGC	CTTGTA	27324	40	1753	21	8852	77	0
MFB_DS11_S41	B11_GA1_SpWT-SaWT_R2	ATAGAGGC	AGTCAA	33253	68	2681	43	6954	69	0
MFB_DS11_S42	B11_GA1_SpWT-SaWT_R3	ATAGAGGC	AGTTCC	26371	41	2194	37	9978	140	0
MFB_DS11_S43	B11_GA1_SpWT+SaWT_R1	ATAGAGGC	ATGTCA	22694	24	7224	112	1807	79	0
MFB_DS11_S44	B11_GA1_SpWT+SaWT_R2	ATAGAGGC	CCGTCC	26606	23	6762	99	1136	77	0
MFB_DS11_S57	B11_GA1_SpWT+SaWT_R3	CCTATCCT	ATCACG	10384	4	3316	57	1115	52	0
MFB_DS11_S58	B11_GC1_SpWT_R1	CCTATCCT	CGATGT	25210	169
MFB_DS11_S59	B11_GC1_SpWT_R2	CCTATCCT	TTAGGC	20950	101
MFB_DS11_S60	B11_GC1_SpWT_R3	CCTATCCT	TGACCA	22925	210
MFB_DS11_S61	B11_GC1_SpWT-dSa_R1	CCTATCCT	ACAGTG	20389	3156
MFB_DS11_S62	B11_GC1_SpWT-dSa_R2	CCTATCCT	GCCAAT	18022	3314
MFB_DS11_S63	B11_GC1_SpWT-dSa_R3	CCTATCCT	CAGATC	11191	2320
MFB_DS11_S64	B11_GC1_SpWT-SaWT_R1	CCTATCCT	ACTTGA	19709	63	4699	11	859	110	0
MFB_DS11_S65	B11_GC1_SpWT-SaWT_R2	CCTATCCT	GATCAG	15551	40	2877	2	424	79	0
MFB_DS11_S66	B11_GC1_SpWT-SaWT_R3	CCTATCCT	TAGCTT	19905	81	5409	14	1394	173	0
MFB_DS11_S67	B11_GC1_SpWT+SaWT_R1	CCTATCCT	GGCTAC	9447	5	3764	0	8	40	0
MFB_DS11_S68	B11_GC1_SpWT+SaWT_R2	CCTATCCT	CTTGTA	26595	21	7297	0	34	78	0
MFB_DS11_S69	B11_GC1_SpWT+SaWT_R3	CCTATCCT	AGTCAA	28129	17	12840	0	63	99	0
MFB_DS11_S70	B11_GC2_SpWT_R1	CCTATCCT	AGTTCC	25836	220
MFB_DS11_S71	B11_GC2_SpWT_R2	CCTATCCT	ATGTCA	28619	123
MFB_DS11_S72	B11_GC2_SpWT_R3	CCTATCCT	CCGTCC	29894	278
MFB_DS11_S76	B11_GC2_SpWT-dSa_R1	GGCTCTGA	ATCACG	52208	7596
MFB_DS11_S77	B11_GC2_SpWT-dSa_R2	GGCTCTGA	CGATGT	40083	7259
MFB_DS11_S78	B11_GC2_SpWT-dSa_R3	GGCTCTGA	TTAGGC	27011	5012
MFB_DS11_S79	B11_GC2_SpWT-SaWT_R1	GGCTCTGA	TGACCA	34056	81	1946	1	14383	147	30
MFB_DS11_S80	B11_GC2_SpWT-SaWT_R2	GGCTCTGA	ACAGTG	53906	36	2607	3	17998	139	67
MFB_DS11_S81	B11_GC2_SpWT-SaWT_R3	GGCTCTGA	GCCAAT	36192	15	2051	1	16954	198	34
MFB_DS11_S82	B11_GC2_SpWT+SaWT_R1	GGCTCTGA	CAGATC	31625	18	10845	7	1063	181	24
MFB_DS11_S83	B11_GC2_SpWT+SaWT_R2	GGCTCTGA	ACTTGA	49330	40	14802	9	1571	139	0
MFB_DS11_S84	B11_GC2_SpWT+SaWT_R3	GGCTCTGA	GATCAG	17452	17	6953	3	854	80	0
MFB_DS11_S85	B11_GT1_SpWT_R1	GGCTCTGA	TAGCTT	31378	24
MFB_DS11_S86	B11_GT1_SpWT_R2	GGCTCTGA	GGCTAC	30370	17
MFB_DS11_S87	B11_GT1_SpWT_R3	GGCTCTGA	CTTGTA	30518	31
MFB_DS11_S88	B11_GT1_SpWT-dSa_R1	GGCTCTGA	AGTCAA	43225	3003
MFB_DS11_S89	B11_GT1_SpWT-dSa_R2	GGCTCTGA	AGTTCC	20646	1113
MFB_DS11_S90	B11_GT1_SpWT-dSa_R3	GGCTCTGA	ATGTCA	15334	900
MFB_DS11_S91	B11_GT1_SpWT-SaWT_R1	GGCTCTGA	CCGTCC	25815	33	6568	0	3371	31	11
MFB_DS11_S92	B11_GT1_SpWT-SaWT_R2	AGGCGAAG	ATCACG	20159	15	4403	0	1468	23	7
MFB_DS11_S93	B11_GT1_SpWT-SaWT_R3	AGGCGAAG	CGATGT	19440	16	6075	1	3039	37	0
MFB_DS11_S94	B11_GT1_SpWT+SaWT_R1	AGGCGAAG	TTAGGC	15018	2	6018	0	21	0	0
MFB_DS11_S95	B11_GT1_SpWT+SaWT_R2	AGGCGAAG	TGACCA	26835	10	8548	0	38	0	0
MFB_DS11_S96	B11_GT1_SpWT+SaWT_R3	AGGCGAAG	ACAGTG	16056	6	7529	0	50	0	0
MFB_DS11_S97	B11_GT2_SpWT_R1	AGGCGAAG	GCCAAT	12867	10
MFB_DS11_S98	B11_GT2_SpWT_R2	AGGCGAAG	CAGATC	22220	19
MFB_DS11_S99	B11_GT2_SpWT_R3	AGGCGAAG	ACTTGA	17775	26
MFB_DS11_S100	B11_GT2_SpWT-dSa_R1	AGGCGAAG	GATCAG	24085	4348
MFB_DS11_S101	B11_GT2_SpWT-dSa_R2	AGGCGAAG	TAGCTT	15170	2710
MFB_DS11_S102	B11_GT2_SpWT-dSa_R3	AGGCGAAG	GGCTAC	9509	1805
MFB_DS11_S103	B11_GT2_SpWT-SaWT_R1	AGGCGAAG	CTTGTA	18115	13	1142	0	7611	32	3
MFB_DS11_S104	B11_GT2_SpWT-SaWT_R2	AGGCGAAG	AGTCAA	16870	28	848	0	5005	31	0
MFB_DS11_S105	B11_GT2_SpWT-SaWT_R3	AGGCGAAG	AGTTCC	24082	7	1519	1	10340	70	0
MFB_DS11_S106	B11_GT2_SpWT+SaWT_R1	AGGCGAAG	ATGTCA	15615	10	6062	0	72	6	0
MFB_DS11_S107	B11_GT2_SpWT+SaWT_R2	AGGCGAAG	CCGTCC	15404	7	4971	0	83	0	0
MFB_DS11_S108	B11_GT2_SpWT+SaWT_R3	TAATCTTA	ATCACG	15655	11	7652	0	153	46	0
MFB_DS11_S109	B11_TG1_SpWT_R1	TAATCTTA	CGATGT	14338	1140
MFB_DS11_S110	B11_TG1_SpWT_R2	TAATCTTA	TTAGGC	30200	1817
MFB_DS11_S111	B11_TG1_SpWT_R3	TAATCTTA	TGACCA	11678	737
MFB_DS11_S112	B11_TG1_SpWT-dSa_R1	TAATCTTA	ACAGTG	23185	5207
MFB_DS11_S113	B11_TG1_SpWT-dSa_R2	TAATCTTA	GCCAAT	16176	3932
MFB_DS11_S114	B11_TG1_SpWT-dSa_R3	TAATCTTA	CAGATC	11326	2774
MFB_DS11_S115	B11_TG1_SpWT-SaWT_R1	TAATCTTA	ACTTGA	12799	24	203	0	5754	12	0
MFB_DS11_S116	B11_TG1_SpWT-SaWT_R2	TAATCTTA	GATCAG	29553	72	276	1	8274	29	0
MFB_DS11_S117	B11_TG1_SpWT-SaWT_R3	TAATCTTA	TAGCTT	14337	53	247	0	7371	34	0
MFB_DS11_S118	B11_TG1_SpWT+SaWT_R1	TAATCTTA	GGCTAC	19791	40	3266	2	4266	57	18
MFB_DS11_S119	B11_TG1_SpWT+SaWT_R2	TAATCTTA	CTTGTA	36894	47	5950	8	5117	165	0
MFB_DS11_S120	B11_TG1_SpWT+SaWT_R3	TAATCTTA	AGTCAA	30951	40	5182	5	5098	170	0
MFB_DS11_S121	B11_TG2_SpWT_R1	TAATCTTA	AGTTCC	16347	6
MFB_DS11_S122	B11_TG2_SpWT_R2	TAATCTTA	ATGTCA	14699	16
MFB_DS11_S123	B11_TG2_SpWT_R3	TAATCTTA	CCGTCC	9697	7
MFB_DS11_S124	B11_TG2_SpWT-dSa_R1	CAGGACGT	ATCACG	31271	2878
MFB_DS11_S125	B11_TG2_SpWT-dSa_R2	CAGGACGT	CGATGT	20397	2075
MFB_DS11_S126	B11_TG2_SpWT-dSa_R3	CAGGACGT	TTAGGC	13246	1173
MFB_DS11_S127	B11_TG2_SpWT-SaWT_R1	CAGGACGT	TGACCA	18058	8	2611	0	3932	315	0
MFB_DS11_S128	B11_TG2_SpWT-SaWT_R2	CAGGACGT	ACAGTG	15927	41	2029	0	1900	26	0
MFB_DS11_S129	B11_TG2_SpWT-SaWT_R3	CAGGACGT	GCCAAT	10757	8	1709	0	2684	210	0
MFB_DS11_S130	B11_TG2_SpWT+SaWT_R1	CAGGACGT	CAGATC	20664	14	7584	2	80	41	0
MFB_DS11_S131	B11_TG2_SpWT+SaWT_R2	CAGGACGT	ACTTGA	12425	9	3278	1	19	24	0
MFB_DS11_S132	B11_TG2_SpWT+SaWT_R3	CAGGACGT	GATCAG	8344	1	3369	0	5	0	0
MFB_DS13_S124	NegCT_R1	AGGCGAAG	ATCACG	6421	0	0
MFB_DS13_S125	NegCT_R2	AGGCGAAG	CGATGT	12253	0	0
MFB_DS13_S126	NegCT_R3	AGGCGAAG	TTAGGC	16913	0	0
MFB_DS13_S127	CG_SpCas9WT_R1	AGGCGAAG	TGACCA	5985	1	0.000167084
MFB_DS13_S128	CG_SpCas9WT_R2	AGGCGAAG	ACAGTG	7569	2	0.000264236
MFB_DS13_S129	CG_SpCas9WT_R3	AGGCGAAG	GCCAAT	14968	3	0.000200428
MFB_DS13_S130	CG_SaCas9WT_R1	AGGCGAAG	CAGATC	8727	0	2745
MFB_DS13_S131	CG_SaCas9WT_R2	AGGCGAAG	ACTTGA	11993	0	2546
MFB_DS13_S132	CG_SaCas9WT_R3	AGGCGAAG	GATCAG	11168	0	2851
MFB_DS13_S133	CG_SpCas9WT-dSaCas9_R1	AGGCGAAG	TAGCTT	17516	2227	0	0
MFB_DS13_S134	CG_SpCas9WT-dSaCas9_R2	AGGCGAAG	GGCTAC	16705	2030	0	0
MFB_DS13_S135	CG_SpCas9WT-dSaCas9_R3	AGGCGAAG	CTTGTA	14861	1607	0	0
MFB_DS13_S136	CG_SpCas9WT-SaCas9WT_R1	AGGCGAAG	AGTCAA	13288	11	662	1	6520	50	71
MFB_DS13_S137	CG_SpCas9WT-SaCas9WT_R2	AGGCGAAG	AGTTCC	20658	32	601	2	9068	89	21
MFB_DS13_S138	CG_SpCas9WT-SaCas9WT_R3	AGGCGAAG	ATGTCA	19250	21	488	2	8591	73	24
MFB_DS13_S139	CG_SpCas9WT + SaCas9WT_R1	AGGCGAAG	CCGTCC	16713	15	3667	2	521	114	0
MFB_DS13_S140	CG_SpCas9WT + SaCas9WT_R2	AGGCGAAG	GTCCGC	7370	7	1025	1	115	57	0
MFB_DS13_S141	CG_SpCas9WT + SaCas9WT_R3	AGGCGAAG	GTGAAA	12353	31	1474	3	305	48	0

## Sheet: BCL11A
Indel types and counts at BCL11A target sites for different nuclease combinations - sites are described in Sup Figure 7 - R# = replicate #
MiSeqRun	Sample_name	5p_index	3p_index	Total_read	Only_sp_indel	Only_Nm/Sa_indel	Dual_indels	Precise_deletion	Imprecise_deletion	Inversion
MFB_DS5_1	Bcl11A_NegCT_R1	TATAGCCT	ATCACG	7912	0	0	0	0	0	0
MFB_DS5_2	Bcl11A_NegCT_R2	TATAGCCT	CGATGT	24589	0	0	0	0	0	0
MFB_DS5_3	Bcl11A_GATA_TS1-2-6_SpWT_R1	TATAGCCT	TTAGGC	12198	7168	0	0	0	0	0
MFB-DS6_S40	Bcl11A_GATA_TS1-2-6_SpWT_R2	ATAGAGGC	AGTTCC	17319	5638
MFB-DS6_S99	Bcl11A_GATA_TS1-2-6_SpWT_R3	GGCTCTGA	ATGTCA	9143	3179
MFB_DS5_4	Bcl11A_GATA_TS1_NmWT_R1	TATAGCCT	TGACCA	9728	0	87	0	0	0	0
MFB-DS6_S41	Bcl11A_GATA_TS1_NmWT_R2	ATAGAGGC	ATGTCA	10539		11
MFB-DS6_S100	Bcl11A_GATA_TS1_NmWT_R3	GGCTCTGA	CCGTCC	13111		19
MFB_DS5_5	Bcl11A_GATA_TS1_SpWT+NmWT_R1	TATAGCCT	ACAGTG	14786	6870	18	1	133	13	0
MFB-DS6_S42	Bcl11A_GATA_TS1_SpWT+NmWT_R2	ATAGAGGC	CCGTCC	14109	4640	8	3	173	28	0
MFB-DS6_S101	Bcl11A_GATA_TS1_SpWT+NmWT_R3	GGCTCTGA	GTCCGC	10851	3192	5	1	170	18	6
MFB_DS5_6	Bcl11A_GATA_TS1_SpWT-NmWT_R1	TATAGCCT	GCCAAT	17133	6570	5	0	874	11	0
MFB-DS6_S43	Bcl11A_GATA_TS1_SpWT-NmWT_R2	ATAGAGGC	GTCCGC	12203	2735	3	0	556	5	0
MFB-DS6_S102	Bcl11A_GATA_TS1_SpWT-NmWT_R3	GGCTCTGA	GTGAAA	8126	1453	4	0	473	8	0
MFB-DS6_S30	Bcl11A_GATA_TS1_SpMT3-NmWT_R1	ATAGAGGC	TGACCA	10371	162	6	0	431	5	0
MFB-DS6_S44	Bcl11A_GATA_TS1_SpMT3-NmWT_R3	ATAGAGGC	GTGAAA	9928	125	10	0	408	0	0
MFB-DS6_S103	Bcl11A_GATA_TS1_SpMT3-NmWT_R3	GGCTCTGA	GTGGCC	10814	176	8	0	462	0	0
MFB_DS5_8	Bcl11A_GATA_TS2-3_NmWT_R1	TATAGCCT	ACTTGA	13524	0	4	0	0	0	0
MFB-DS6_S45	Bcl11A_GATA_TS2-3_NmWT_R2	ATAGAGGC	GTGGCC	12038		7
MFB-DS6_S104	Bcl11A_GATA_TS2-3_NmWT_R3	GGCTCTGA	GTTTCG	9055		10
MFB_DS5_9	Bcl11A_GATA_TS2_SpWT+NmWT	TATAGCCT	GATCAG	11527	5725	2	0	106	9	0
MFB-DS6_S46	Bcl11A_GATA_TS2_SpWT+NmWT	ATAGAGGC	GTTTCG	7618	2402	2	2	130	6	0
MFB-DS6_S105	Bcl11A_GATA_TS2_SpWT+NmWT	GGCTCTGA	CGTACG	6579	1902	3	2	95	8	0
MFB_DS5_10	Bcl11A_GATA_TS2_SpWT-NmWT	TATAGCCT	TAGCTT	18465	6525	6	0	1212	14	16
MFB-DS6_S47	Bcl11A_GATA_TS2_SpWT-NmWT	ATAGAGGC	CGTACG	8358	1732	4	0	571	7	0
MFB-DS6_S106	Bcl11A_GATA_TS2_SpWT-NmWT	GGCTCTGA	GAGTGG	6816	1089	5	0	579	17	0
MFB-DS6_S31	Bcl11A_GATA_TS2_SpMT3-NmWT_R1	ATAGAGGC	ACAGTG	9737	118	6	0	668	2	0
MFB-DS6_S48	Bcl11A_GATA_TS2_SpMT3-NmWT	ATAGAGGC	GAGTGG	9190	76	4	0	616	0	0
MFB-DS6_S107	Bcl11A_GATA_TS2_SpMT3-NmWT	GGCTCTGA	ACTGAT	13478	91	6	0	867	17	0
MFB_DS5_11	Bcl11A_GATA_TS3-4_SpWT_R1	TATAGCCT	GGCTAC	6867	3331	0	0	0	0	0
MFB-DS6_S49	Bcl11A_GATA_TS3-4_SpWT_R2	ATAGAGGC	ACTGAT	15433	4393
MFB-DS6_S108	Bcl11A_GATA_TS3-4_SpWT_R3	GGCTCTGA	ATTCCT	10418	2645
MFB_DS5_13	Bcl11A_GATA_TS3_SpWT+NmWT_R1	TATAGCCT	AGTCAA	6748	2340	0	0	217	22	10
MFB-DS6_S50	Bcl11A_GATA_TS3_SpWT+NmWT_R2	ATAGAGGC	ATTCCT	14548	3157	12	5	553	29	2
MFB-DS6_S109	Bcl11A_GATA_TS3_SpWT+NmWT_R3	GGCTCTGA	CAAAAG	11239	4532	8	6	407	22	1
MFB_DS5_14	Bcl11A_GATA_TS3_SpWT-NmWT_R1	TATAGCCT	AGTTCC	14576	2649	5	0	2552	17	1
MFB-DS6_S51	Bcl11A_GATA_TS3_SpWT-NmWT_R2	ATAGAGGC	CAAAAG	9296	874	18	0	1522	25	1
MFB-DS6_S118	Bcl11A_GATA_TS3_SpWT-NmWT_R3	AGGCGAAG	ATCACG	7801	514	11	0	1051	21	1
MFB-DS6_S32	Bcl11A_GATA_TS3_SpMT3-NmWT_R1	ATAGAGGC	GCCAAT	8192	29	20	0	193	0	0
MFB-DS6_S60	Bcl11A_GATA_TS3_SpMT3-NmWT_R2	CCTATCCT	ATCACG	9170	8	24	0	302	3	0
MFB-DS6_S119	Bcl11A_GATA_TS3_SpMT3-NmWT_R3	AGGCGAAG	CGATGT	9105	10	9	0	301	0	0
MFB_DS5_16	Bcl11A_GATA_TS4_NmWT_R1	TATAGCCT	CCGTCC	24351	0	49	0	0	0	0
MFB-DS6_S61	Bcl11A_GATA_TS4_NmWT_R2	CCTATCCT	CGATGT	13372		41
MFB-DS6_S120	Bcl11A_GATA_TS4_NmWT_R3	AGGCGAAG	TTAGGC	9195		21
MFB_DS5_17	Bcl11A_GATA_TS4_SpWT+NmWT_R1	TATAGCCT	GTCCGC	16373	5810	2	1	631	55	8
MFB-DS6_S121	Bcl11A_GATA_TS4_SpWT+NmWT_R2	AGGCGAAG	TGACCA	8042	1542	2	2	425	100	0
MFB-DS6_S62	Bcl11A_GATA_TS4_SpWT+NmWT_R3	CCTATCCT	TTAGGC	12826	2590	10	8	717	280	0
MFB_DS5_18	Bcl11A_GATA_TS4_SpWT-NmWT_R1	TATAGCCT	GTGAAA	11729	120	23	0	7257	37	0
MFB-DS6_S63	Bcl11A_GATA_TS4_SpWT-NmWT_R2	CCTATCCT	TGACCA	14788	64	16	0	4910	15	0
MFB-DS6_S122	Bcl11A_GATA_TS4_SpWT-NmWT_R3	AGGCGAAG	ACAGTG	8445	31	3	0	2881	13	0
MFB-DS6_S33	Bcl11A_GATA_TS4_SpMT3-NmWT_R1	ATAGAGGC	CAGATC	5307	8	124	0	204	6	0
MFB-DS6_S64	Bcl11A_GATA_TS4_SpMT3-NmWT_R2	CCTATCCT	ACAGTG	8782	6	186	0	326	9	0
MFB-DS6_S123	Bcl11A_GATA_TS4_SpMT3-NmWT_R3	AGGCGAAG	GCCAAT	7400	12	169	0	287	5	0
MFB_DS5_19	Bcl11A_GATA_TS5-9_SpWT_R1	TATAGCCT	GTGGCC	16513	815	0	0	0	0
MFB-DS6_S65	Bcl11A_GATA_TS5-9_SpWT_R2	CCTATCCT	GCCAAT	12524	303
MFB-DS6_S124	Bcl11A_GATA_TS5-9_SpWT_R3	AGGCGAAG	CAGATC	6860	212
MFB_DS5_20	Bcl11A_GATA_TS5_NmWT_R1	TATAGCCT	GTTTCG	11283	0	1083	0	0	0
MFB-DS6_S66	Bcl11A_GATA_TS5_NmWT_R2	CCTATCCT	CAGATC	8578		479
MFB-DS6_S125	Bcl11A_GATA_TS5_NmWT_R3	AGGCGAAG	ACTTGA	9290		409
MFB_DS5_21	Bcl11A_GATA_TS5_SpWT+NmWT_R1	TATAGCCT	CGTACG	12850	99	601	14	2426	25	5
MFB-DS6_S67	Bcl11A_GATA_TS5_SpWT+NmWT_R2	CCTATCCT	ACTTGA	14756	54	357	68	1936	41	7
MFB-DS6_S126	Bcl11A_GATA_TS5_SpWT+NmWT_R3	AGGCGAAG	GATCAG	6242	32	129	33	852	25	0
MFB_DS5_23	Bcl11A_GATA_TS5_SpWT-NmWT_R1	TATAGCCT	ACTGAT	17784	9	298	0	7975	15	0
MFB-DS6_S68	Bcl11A_GATA_TS5_SpWT-NmWT_R2	CCTATCCT	GATCAG	10432	5	232	1	3255	10	0
MFB-DS6_S127	Bcl11A_GATA_TS5_SpWT-NmWT_R3	AGGCGAAG	TAGCTT	9094	8	113	0	2318	17	0
MFB_DS5_22	Bcl11A_GATA_TS5_SpMT2-NmWT_R1	TATAGCCT	GAGTGG	18876	1	1285	0	6291	16	0
MFB-DS6_S69	Bcl11A_GATA_TS5_SpMT2-NmWT_R2	CCTATCCT	TAGCTT	12131	8	692	0	2231	39	7
MFB-DS6_S128	Bcl11A_GATA_TS5_SpMT2-NmWT_R3	AGGCGAAG	GGCTAC	4360	2	216	0	677	17	0
MFB_DS5_25	Bcl11A_GATA_TS6_NmWT_R1	TATAGCCT	CTTTTG	17517	0	19	0	0	0
MFB-DS6_S70	Bcl11A_GATA_TS6_NmWT_R2	CCTATCCT	GGCTAC	12053		20
MFB-DS6_S129	Bcl11A_GATA_TS6_NmWT_R3	AGGCGAAG	CTTGTA	7272		18
MFB_DS5_26	Bcl11A_GATA_TS6_SpWT+NmWT_R1	TATAGCCT	TAGTTG	9297	4436	2	0	296	28	0
MFB-DS6_S71	Bcl11A_GATA_TS6_SpWT+NmWT_R2	CCTATCCT	CTTGTA	9492	2837	7	4	456	51	0
MFB-DS6_S130	Bcl11A_GATA_TS6_SpWT+NmWT_R3	AGGCGAAG	AGTCAA	9222	3346	5	2	327	37	0
MFB_DS5_27	Bcl11A_GATA_TS6_SpWT-NmWT_R1	TATAGCCT	CCGGTG	10583	1414	0	0	3168	12	0
MFB-DS6_S72	Bcl11A_GATA_TS6_SpWT-NmWT_R2	CCTATCCT	AGTCAA	13988	440	12	0	3027	12	1
MFB-DS6_S131	Bcl11A_GATA_TS6_SpWT-NmWT_R3	AGGCGAAG	AGTTCC	11347	692	5	0	2924	13	9
MFB-DS6_S34	Bcl11A_GATA_TS6_SpMT3-NmWT_R1	ATAGAGGC	ACTTGA	8185	21	15	0	1637	1	0
MFB-DS6_S73	Bcl11A_GATA_TS6_SpMT3-NmWT_R2	CCTATCCT	AGTTCC	14455	33	53	0	2228	14	0
MFB-DS6_S132	Bcl11A_GATA_TS6_SpMT3-NmWT_R3	AGGCGAAG	ATGTCA	8127	10	16	0	1041	12	0
MFB_DS5_28	Bcl11A_GATA_TS7-8-10-11-12_SpWT_R1	TATAGCCT	ATCGTG	13422	2160	0	0	0	0	0
MFB-DS6_S74	Bcl11A_GATA_TS7-8-10-11-12_SpWT_R2	CCTATCCT	ATGTCA	8925	1147
MFB-DS6_S133	Bcl11A_GATA_TS7-8-10-11-12_SpWT_R3	AGGCGAAG	CCGTCC	5818	828
MFB_DS5_29	Bcl11A_GATA_TS7_NmWT_R1	TAATCGGC	ATCACG	10781	0	1273	0	0	0
MFB-DS6_S75	Bcl11A_GATA_TS7_NmWT_R2	CCTATCCT	CCGTCC	16314		991
MFB-DS6_S134	Bcl11A_GATA_TS7_NmWT_R3	AGGCGAAG	GTCCGC	7531		383
MFB_DS5_30	Bcl11A_GATA_TS7_SpWT+NmWT_R1	TAATCGGC	CGATGT	20684	297	420	23	7655	75	14
MFB-DS6_S76	Bcl11A_GATA_TS7_SpWT+NmWT_R2	CCTATCCT	GTCCGC	13390	203	179	32	3691	12	4
MFB-DS6_S135	Bcl11A_GATA_TS7_SpWT+NmWT_R3	AGGCGAAG	GTGAAA	6936	75	80	22	1492	13	0
MFB_DS5_32	Bcl11A_GATA_TS7_SpWT-NmWT_R1	TAATCGGC	TGACCA	11752	5	46	0	4552	27	0
MFB-DS6_S77	Bcl11A_GATA_TS7_SpWT-NmWT_R2	CCTATCCT	GTGAAA	14161	9	130	3	5053	18	0
MFB-DS6_S136	Bcl11A_GATA_TS7_SpWT-NmWT_R3	AGGCGAAG	GTGGCC	10295	5	57	0	3244	9	0
MFB_DS5_31	Bcl11A_GATA_TS7_SpMT2-NmWT_R1	TAATCGGC	TTAGGC	13702	2	407	0	6162	13	0
MFB-DS6_S78	Bcl11A_GATA_TS7_SpMT2-NmWT_R2	CCTATCCT	GTGGCC	14133	5	251	0	4706	23	0
MFB-DS6_S137	Bcl11A_GATA_TS7_SpMT2-NmWT_R3	AGGCGAAG	GTTTCG	6770	1	86	0	2628	5	0
MFB_DS5_33	Bcl11A_GATA_TS8_SaWT_R1	TAATCGGC	ACAGTG	21854	0	11289		0	0
MFB-DS6_S79	Bcl11A_GATA_TS8_SaWT_R2	CCTATCCT	GTTTCG	7843		3666
MFB-DS6_S138	Bcl11A_GATA_TS8_SaWT_R3	AGGCGAAG	CGTACG	3590		1697
MFB_DS5_34	Bcl11A_GATA_TS8_SpWT+SaWT_R1	TAATCGGC	GCCAAT	18095	51	2524	12	4537	142	26
MFB-DS6_S80	Bcl11A_GATA_TS8_SpWT+SaWT_R2	CCTATCCT	CGTACG	9313	32	1100	23	2436	42	0
MFB-DS6_S139	Bcl11A_GATA_TS8_SpWT+SaWT_R3	AGGCGAAG	GAGTGG	6541	22	729	17	1383	36	0
MFB_DS5_35	Bcl11A_GATA_TS8_SpWT-SaWT_R1	TAATCGGC	CAGATC	28163	203	1649	4	11392	148	0
MFB-DS6_S81	Bcl11A_GATA_TS8_SpWT-SaWT_R2	CCTATCCT	GAGTGG	9037	31	425	0	2142	17	3
MFB-DS6_S140	Bcl11A_GATA_TS8_SpWT-SaWT_R3	AGGCGAAG	ACTGAT	9504	17	198	0	2842	41	2
MFB-DS6_S35	Bcl11A_GATA_TS8_SpMT2-SaWT_R1	ATAGAGGC	GATCAG	7003	2	2250	0	1883	5	0
MFB-DS6_S82	Bcl11A_GATA_TS8_SpMT2-SaWT_R2	CCTATCCT	ACTGAT	11742	17	3821	0	3272	8	0
MFB-DS6_S141	Bcl11A_GATA_TS8_SpMT2-SaWT_R3	AGGCGAAG	ATTCCT	9054	21	2091	0	2643	12	0
MFB_DS5_36	Bcl11A_GATA_TS9_SaWT_R1	TAATCGGC	ACTTGA	24827	0	7815	0	0	0
MFB-DS6_S83	Bcl11A_GATA_TS9_SaWT_R2	CCTATCCT	ATTCCT	5920		1801
MFB-DS6_S142	Bcl11A_GATA_TS9_SaWT_R3	AGGCGAAG	CAAAAG	7652		2408
MFB_DS5_37	Bcl11A_GATA_TS9_SpWT+SaWT_R1	TAATCGGC	GATCAG	13806	1	2691	0	1457	115	7
MFB-DS6_S84	Bcl11A_GATA_TS9_SpWT+SaWT_R2	CCTATCCT	CAAAAG	8603	2	1864	14	921	95	0
MFB-DS6_S143	Bcl11A_GATA_TS9_SpWT+SaWT_R3	TAATCTTA	ATCACG	8346	4	1710	21	774	105	0
MFB_DS5_38	Bcl11A_GATA_TS9_SpWT-SaWT_R1	TAATCGGC	TAGCTT	22971	26	492	5	9092	42	12
MFB-DS6_S85	Bcl11A_GATA_TS9_SpWT-SaWT_R2	GGCTCTGA	ATCACG	7939	2	267	0	3265	55	0
MFB-DS6_S144	Bcl11A_GATA_TS9_SpWT-SaWT_R3	TAATCTTA	CGATGT	12666	6	230	0	5190	45	0
MFB-DS6_S36	Bcl11A_GATA_TS9_SpMT2-SaWT_R1	ATAGAGGC	TAGCTT	9749	5	387	0	4134	37	0
MFB-DS6_S86	Bcl11A_GATA_TS9_SaMT2-SaWT_R2	GGCTCTGA	CGATGT	9585	2	724	0	3856	28	0
MFB-DS6_S145	Bcl11A_GATA_TS9_SaMT2-SaWT_R3	TAATCTTA	TTAGGC	7518	5	286	0	3401	21	2
MFB_DS5_39	Bcl11A_GATA_TS10_SaWT_R1	TAATCGGC	GGCTAC	25712	0	15466	0	0	0
MFB-DS6_S87	Bcl11A_GATA_TS10_SaWT_R2	GGCTCTGA	TTAGGC	10885		5780
MFB-DS6_S146	Bcl11A_GATA_TS10_SaWT_R3	TAATCTTA	TGACCA	6910		4592
MFB_DS5_40	Bcl11A_GATA_TS10_SpWT+SaWT_R1	TAATCGGC	CTTGTA	41216	113	2101	27	25213	84	20
MFB-DS6_S88	Bcl11A_GATA_TS10_SpWT+SaWT_R2	GGCTCTGA	TGACCA	8696	11	531	22	5270	76	0
MFB-DS6_S147	Bcl11A_GATA_TS10_SpWT+SaWT_R3	TAATCTTA	ACAGTG	11379	36	607	29	6219	11	17
MFB_DS5_41	Bcl11A_GATA_TS10_SpWT-SaWT_R1	TAATCGGC	AGTCAA	59582	735	647	9	37345	71	47
MFB-DS6_S89	Bcl11A_GATA_TS10_SpWT-SaWT_R2	GGCTCTGA	ACAGTG	10042	83	132	0	6263	10	0
MFB-DS6_S148	Bcl11A_GATA_TS10_SpWT-SaWT_R3	TAATCTTA	GCCAAT	14534	135	161	0	7754	37	14
MFB-DS6_S37	Bcl11A_GATA_TS10_SpMT2-SaWT_R1	ATAGAGGC	GGCTAC	7359	3	65	0	3882	0	0
MFB-DS6_S90	Bcl11A_GATA_TS10_SpMT2-SaWT_R2	GGCTCTGA	GCCAAT	7622	5	85	0	3677	0	0
MFB-DS6_S149	Bcl11A_GATA_TS10_SpMT2-SaWT_R3	TAATCTTA	CAGATC	10615	22	107	0	5420	4	0
MFB_DS5_42	Bcl11A_GATA_TS11_SaWT_R1	TAATCGGC	AGTTCC	32656	0	20883	0	0	0
MFB-DS6_S91	Bcl11A_GATA_TS11_SaWT_R2	GGCTCTGA	CAGATC	4211		1976
MFB-DS6_S150	Bcl11A_GATA_TS11_SaWT_R3	TAATCTTA	ACTTGA	11941		5941
MFB_DS5_43	Bcl11A_GATA_TS11_SpWT+SaWT_R1	TAATCGGC	ATGTCA	52854	62	2623	11	29616	1479	41
MFB-DS6_S92	Bcl11A_GATA_TS11_SpWT+SaWT_R2	GGCTCTGA	ACTTGA	16353	42	891	89	8868	0	0
MFB-DS6_S151	Bcl11A_GATA_TS11_SpWT+SaWT_R3	TAATCTTA	GATCAG	12906	33	652	77	6865	0	0
MFB_DS5_44	Bcl11A_GATA_TS11_SpWT-SaWT_R1	TAATCGGC	CCGTCC	66797	30	4119	2	39870	1541	72
MFB-DS6_S93	Bcl11A_GATA_TS11_SpWT-SaWT_R2	GGCTCTGA	GATCAG	10450	5	514	12	6679	0	0
MFB-DS6_S152	Bcl11A_GATA_TS11_SpWT-SaWT_R3	TAATCTTA	TAGCTT	13963	11	370	2	8604	0	0
MFB-DS6_S38	Bcl11A_GATA_TS11_SpMT2-SaWT_R1	ATAGAGGC	CTTGTA	6180	2	262	0	3018	0	0
MFB-DS6_S94	Bcl11A_GATA_TS11_SpMT2-SaWT_R2	GGCTCTGA	TAGCTT	19846	20	769	0	11017	0	0
MFB-DS6_S153	Bcl11A_GATA_TS11_SpMT2-SaWT_R3	TAATCTTA	GGCTAC	17354	5	654	0	10546	0	0
MFB_DS5_45	Bcl11A_GATA_TS12_SaWT_R1	TAATCGGC	GTCCGC	24804	0	577	0	0	0
MFB-DS6_S95	Bcl11A_GATA_TS12_SaWT_R2	GGCTCTGA	GGCTAC	8681		334
MFB-DS6_S154	Bcl11A_GATA_TS12_SaWT_R3	TAATCTTA	CTTGTA	10530		217
MFB_DS5_46	Bcl11A_GATA_TS12_SpWT+SaWT_R1	TAATCGGC	GTGAAA	21549	1991	48	23	2712	4	0
MFB-DS6_S96	Bcl11A_GATA_TS12_SpWT+SaWT_R2	GGCTCTGA	CTTGTA	9109	512	21	18	1060	6	0
MFB-DS6_S155	Bcl11A_GATA_TS12_SpWT+SaWT_R3	TAATCTTA	AGTCAA	5747	317	4	2	624	0	0
MFB_DS5_47	Bcl11A_GATA_TS12_SpWT-SaWT_R1	TAATCGGC	GTGGCC	20993	162	182	3	3750	14	5
MFB-DS6_S97	Bcl11A_GATA_TS12_SpWT-SaWT_R2	GGCTCTGA	AGTCAA	18820	143	33	0	3237	5	7
MFB-DS6_S156	Bcl11A_GATA_TS12_SpWT-SaWT_R3	TAATCTTA	AGTTCC	9879	44	22	0	2013	5	2
MFB-DS6_S39	Bcl11A_GATA_TS12_SpMT2-SaWT_R1	ATAGAGGC	AGTCAA	12524	9	350	0	1918	0	0
MFB-DS6_S98	Bcl11A_GATA_TS12_SpMT2-SaWT_R2	GGCTCTGA	AGTTCC	12037	15	18	0	1603	0	0
MFB-DS6_S157	Bcl11A_GATA_TS12_SpMT2-SaWT_R3	TAATCTTA	ATGTCA	4212	3	13	0	550	0	0
MFB-DS6_S27	Bcl11A_NegCT_R1	ATAGAGGC	ATCACG	8005
MFB-DS6_S28	Bcl11A_NegCT_R2	ATAGAGGC	CGATGT	13437
MFB-DS6_S29	Bcl11A_NegCT_R3	ATAGAGGC	TTAGGC	8993

## Sheet: BCL11A_UMI
Indel types and counts with UMI analysis at BCL11A target sites for different nuclease combinations - sites are described in Sup Figure 9 - R# = replicate #
				total_reads_number		only_sp_indel_number		only_Nm(sa)_indel_number		sp+Nm(sa)_indel_number		precise_deletion_number		precise_deletion+indel		inversion
MiSeqRun	Sample_name	5p_index	3p_index	total_UMI_number	uniqe_UMI_number	total_UMI_number	uniqe_UMI_number	total_UMI_number	uniqe_UMI_number	total_UMI_number	uniqe_UMI_number	total_UMI_number	uniqe_UMI_number	total_UMI_number	uniqe_UMI_number	total_UMI_number	uniqe_UMI_number
MFB_DS7_1	Bcl11A_NegCT_R1	TACAGCCT	ATCACG	20530	7287	0		0		0		0		0		0
MFB_DS7_2	Bcl11A_NegCT_R2	TACAGCCT	CGATGT	24845	7757	0		0		0		0		0		0
MFB_DS7_3	Bcl11A_NegCT_R3	TACAGCCT	TTAGGC	4930	2992	0		0		0		0		0		0
MFB_DS7_4	Bcl11A_GATA_TS7*_SpWT_R1	TACAGCCT	TGACCA	7259	3006	1086	457
MFB_DS7_5	Bcl11A_GATA_TS7*_NmWT_R1	TACAGCCT	ACAGTG	7021	3240			914	396
MFB_DS7_6	Bcl11A_GATA_TS7*_SpWT+NmWT_R1	TACAGCCT	GCCAAT	19205	6448	245	87	388	129	23	8	7977	2193	55	16	14	4
MFB_DS7_7	Bcl11A_GATA_TS7*_SpMT2-NmWT_R1	TACAGCCT	CAGATC	24330	7233	6	2	689	224	0	0	13256	3533	8	2	0	0
MFB_DS7_8	Bcl11A_GATA_TS7*_SpWT-NmWT_R1	TACAGCCT	ACTTGA	28756	8314	20	8	117	45	0	0	15351	3877	4	1	17	5
MFB_DS7_9	Bcl11A_GATA_TS5-9_SpWT	TACAGCCT	GATCAG	2800	1788	131	82
MFB_DS7_10	Bcl11A_GATA_TS9_SaWT_R1	TACAGCCT	TAGCTT	10311	4063			3034	1201
MFB_DS7_11	Bcl11A_GATA_TS9_SpWT+SaWT_R1	TACAGCCT	GGCTAC	4266	2600	4	1	887	521	8	2	668	332	37	19	0	0
MFB_DS7_12	Bcl11A_GATA_TS9_SpWT-SaWT_R1	TACAGCCT	CTTGTA	108119	12945	17	2	3129	348	0	0	57882	4713	199	23	7	3
MFB_DS7_13	Bcl11A_GATA_TS10_SaWT_R1	TACAGCCT	AGTCAA	11710	4455			4952	1818	0	0
MFB_DS7_14	Bcl11A_GATA_TS10_SpWT+SaWT_R1	TACAGCCT	AGTTCC	58926	10017	236	46	2188	362	45	11	33967	4318	96	18	19	9
MFB_DS7_15	Bcl11A_GATA_TS10_SpWT-SaWT_R1	TACAGCCT	ATGTCA	94987	12374	234	34	4247	576	78	12	74915	6595	89	12	8	3
MFB_DS7_16	Bcl11A_GATA_TS11_SaWT_R1	TACAGCCT	CCGTCC	29527	7909			19419	5102
MFB_DS7_17	Bcl11A_GATA_TS11_SpWT+SaWT_R1	TATAATGA	ATCACG	150907	13157	173	15	7877	702	68	17	129119	6144	3934	315	0	0
MFB_DS7_18	Bcl11A_GATA_TS11_SpWT-SaWT_R1	TATAATGA	CGATGT	171329	13078	49	8	9177	711	0	0	149870	7577	17	5	154	15
MFB_DS7_19	Bcl11A_GATA_TS9_SpMT2-SaWT_R1	TATAATGA	TTAGGC	14970	5689	3	1	339	119	0	0	7135	2360	41	16	0	0
MFB_DS7_20	Bcl11A_GATA_TS10_SpMT2-SaWT_R1	TATAATGA	TGACCA	19823	5738	3	1	838	247	11	3	13148	2421	15	3	0	0
MFB_DS7_21	Bcl11A_GATA_TS11_SpMT2-SaWT_R1	TATAATGA	ACAGTG	12289	4469	6	2	638	237	0	0	7855	2424	13	4	0	0
MFB_DS7_22	Bcl11A_GATA_TS7-8-10:12_SpWT_R2	TATAATGA	GCCAAT	22300	7452	3430	1168
MFB_DS7_23	Bcl11A_GATA_TS7*_NmWT	TATAATGA	CAGATC	11201	5109			1387	647
MFB_DS7_24	Bcl11A_GATA_TS7*_SpWT+NmWT	TATAATGA	ACTTGA	41201	9874	457	102	805	179	22	6	16565	3518	87	30	6	2
MFB_DS7_25	Bcl11A_GATA_TS7*_SpWT-NmWT	TATAATGA	GATCAG	37450	9267	29	8	378	107	0	0	18295	4238	38	5	14	5
MFB_DS7_26	Bcl11A_GATA_TS7*_SpMT2-NmWT	TATAATGA	TAGCTT	28976	7987	5	2	701	237	8	2	15256	3689	5	1	0	0
MFB_DS7_27	Bcl11A_GATA_TS5-9_SpWT	TATAATGA	GGCTAC	6362	3564	243	155
MFB_DS7_28	Bcl11A_GATA_TS9_SaWT	TATAATGA	CTTGTA	6336	3239			2171	879
MFB_DS7_29	Bcl11A_GATA_TS9_SpWT+SaWT	TATAATGA	AGTCAA	8153	3918	16	6	1554	713	15	4	1534	497	78	29	0	0
MFB_DS7_30	Bcl11A_GATA_TS9_SpWT-SaWT	TATAATGA	AGTTCC	11070	5423	4	1	306	156	0	0	4997	2152	122	49	0	0
MFB_DS7_31	Bcl11A_GATA_TS9_SaMT2-SaWT	TATAATGA	ATGTCA	11034	4978	0	0	232	112	0	0	4898	1835	43	12	0	0
MFB_DS7_32	Bcl11A_GATA_TS10_SaWT	TATAATGA	CCGTCC	39378	9297			14576	3793
MFB_DS7_33	Bcl11A_GATA_TS10_SpWT+SaWT	CAGGCGAG	ATCACG	9850	3529	55	12	388	147	6	1	4439	1338	11	3	0	0
MFB_DS7_34	Bcl11A_GATA_TS10_SpWT-SaWT	CAGGCGAG	CGATGT	9512	3565	22	4	282	98	8	2	6332	1991	11	2	0	0
MFB_DS7_35	Bcl11A_GATA_TS10_SpMT2-SaWT	CAGGCGAG	TTAGGC	6762	2783	0	0	263	96	3	1	4161	1295	0	0	0	0
MFB_DS7_36	Bcl11A_GATA_TS11_SaWT	CAGGCGAG	TGACCA	8423	3481			5748	2311
MFB_DS7_37	Bcl11A_GATA_TS11_SpWT+SaWT	CAGGCGAG	ACAGTG	28629	7364	39	9	1363	336	9	2	20723	3276	813	136	0	0
MFB_DS7_38	Bcl11A_GATA_TS11_SpWT-SaWT	CAGGCGAG	GCCAAT	22119	6228	12	3	633	189	3	1	15290	3437	3	1	29	11
MFB_DS7_39	Bcl11A_GATA_TS11_SpMT2-SaWT	CAGGCGAG	CAGATC	21939	6034	4	1	765	206	3	1	15410	3093	25	7	0	0
MFB_DS7_40	Bcl11A_GATA_TS7-8-10:12_SpWT	CAGGCGAG	ACTTGA	4957	3012	623	388
MFB_DS7_41	Bcl11A_GATA_TS7*_NmWT	CAGGCGAG	GATCAG	12864	5835			1273	586
MFB_DS7_42	Bcl11A_GATA_TS7*_SpWT+NmWT	CAGGCGAG	TAGCTT	10385	4260	168	69	255	102	15	6	3735	1218	29	12	6	2
MFB_DS7_43	Bcl11A_GATA_TS7*_SpWT-NmWT	CAGGCGAG	GGCTAC	54327	10983	41	14	675	186	4	1	30783	5252	28	4	0	0
MFB_DS7_44	Bcl11A_GATA_TS7*_SpMT2-NmWT	CAGGCGAG	CTTGTA	24784	7568	6	2	463	167	4	1	11732	3987	8	2	0	0
MFB_DS7_45	Bcl11A_GATA_TS5-9_SpWT	CAGGCGAG	AGTCAA	98108	11485	7095	803
MFB_DS7_46	Bcl11A_GATA_TS9_SaWT	CAGGCGAG	AGTTCC	30676	9786			8727	3025
MFB_DS7_47	Bcl11A_GATA_TS9_SpWT+SaWT	CAGGCGAG	ATGTCA	57957	10872	4	1	8926	1774	213	31	11755	1215	122	36	0	0
MFB_DS7_48	Bcl11A_GATA_TS9_SpWT-SaWT	CAGGCGAG	CCGTCC	88275	10452	19	2	2030	228	0	0	47706	3932	571	67	0	0
MFB_DS7_49	Bcl11A_GATA_TS9_SaMT2-SaWT	CATGGCTA	ATCACG	46784	10273	3	1	1087	233	0	0	23510	4678	88	12	0	0
MFB_DS7_50	Bcl11A_GATA_TS10_SaWT	CATGGCTA	CGATGT	102344	11174			34404	3342
MFB_DS7_51	Bcl11A_GATA_TS10_SpWT+SaWT	CATGGCTA	TTAGGC	29878	8976	204	71	1470	521	39	8	14873	2918	100	12	20	5
MFB_DS7_52	Bcl11A_GATA_TS10_SpWT-SaWT	CATGGCTA	TGACCA	982721	12547	1210	228	2470	365	52	8	742536	6223	292	23	13	4
MFB_DS7_53	Bcl11A_GATA_TS10_SpMT2-SaWT	CATGGCTA	ACAGTG	17282	5463	12	4	624	213	8	3	10982	2474	0	0	0	0
MFB_DS7_54	Bcl11A_GATA_TS11_SaWT	CATGGCTA	GCCAAT	105307	11447			59643	6342
MFB_DS7_55	Bcl11A_GATA_TS11_SpWT+SaWT	CATGGCTA	CAGATC	29012	7982	49	13	702	198	22	8	19672	2986	722	89	7	2
MFB_DS7_56	Bcl11A_GATA_TS11_SpWT-SaWT	CATGGCTA	ACTTGA	28625	6726	4	1	726	158	4	1	22606	3949	6	2	81	15
MFB_DS7_57	Bcl11A_GATA_TS11_SpMT2-SaWT	CATGGCTA	GATCAG	59026	9872	15	4	1655	578	5	1	48783	4876	17	5	0	0

## Sheet: BCL11A_off-target
Indel rates at BCL11A off-target sites for different nuclease combinations - R# = replicate #
												SpCas9 off targets										Sa/NmCas9 off targets
				BCL11A								OT7-6		OT7-7		OT7-8		OT7-9		OT7-10		OT7_1		OT7_2		OT7_3		OT7_4		OT7_5
MiSeqRun	Sample_name	5p_index	3p_index	Total_read	Only_sp_indel	Only_Nm/Sa_indel	Dual_indels	Precise_deletion	Imprecise_deletion	Inversion	%Lesion	Total_read	%Lesion	Total_read	%Lesion	Total_read	%Lesion	Total_read	%Lesion	Total_read	%Lesion	Total_read	%Lesion	Total_read	%Lesion	Total_read	%Lesion	Total_read	%Lesion	Total_read	%Lesion
MFB_DS12_199	NegCT_R1	GTACTGAC	ATCACG	7221							0	2965	0	6291	0	5150	0	5812	0	5627	0	3238	0	3207	0	3165	0	7556	0	5124	0
MFB_DS12_200	NegCT_R2	GTACTGAC	CGATGT	8562							0	2724	0	7189	0	6014	0	7679	0	5837	0	2735	0	2397	0	2632	0	7891	0	4749	0
MFB_DS12_201	NegCT_R3	GTACTGAC	TTAGGC	4733							0	2112	0	2626	0	6541	0	7252	0	5678	0	3612	0	6606	0	5096	0	8946	0	5730	0
MFB_DS12_202	TS7_SpWT+NmWT_R1	GTACTGAC	TGACCA	4315	34	30	3	2508	8	0	0.59861	15082	6.63042e-05	36033	0.000444037	27271	7.3338e-05	26824	3.728e-05	27977	0.000107231	12490	0.00104083	11025	0.000181406	15434	0.000194376	30542	0.00036016	27020	0.000259067
MFB_DS12_203	TS7_SpWT+NmWT_R2	GTACTGAC	ACAGTG	5015	32	18	5	1602	11	0	0.332602	12099	0.000330606	23731	0.000210695	17083	5.85377e-05	20219	9.89169e-05	19884	0.000150875	13119	0.000914704	9765	0.00030722	13539	0.000590886	23401	0.000341866	18122	0.000110363
MFB_DS12_204	TS7_SpWT+NmWT_R3	GTACTGAC	GCCAAT	3621	17	10	6	1388	5	0	0.393814	15346	0.000195491	37219	0.000295548	29503	6.77897e-05	30111	3.32105e-05	27273	3.66663e-05	15297	0.000392234	10016	0.000399361	14929	0.000200951	36817	0.000624711	20726	0.000192994
MFB_DS12_205	TS7_SpWT-NmWT_R1	GTACTGAC	CAGATC	4016	2	5	0	2401	4	0	0.600598	13967	0.000214792	31270	0.000159898	24651	0.000121699	48784	4.0997e-05	23980	4.17014e-05	12936	0.000541126	6576	0.000304136	9996	0.00010004	30493	0.000459122	16608	0.000180636
MFB_DS12_206	TS7_SpWT-NmWT_R2	GTACTGAC	ACTTGA	4921	1	7	1	2994	6	0	0.611461	15018	6.65868e-05	34602	0.0001445	26780	3.73413e-05	28178	0.000141955	26884	0.000111591	16380	0.000610501	11280	0.000265957	15103	0.000264848	31789	0.000220202	22428	0.000222936
MFB_DS12_207	TS7_SpWT-NmWT_R3	GTACTGAC	GATCAG	4568	3	4	0	2631	1	0	0.577715	11586	0.000345244	25474	0.000314046	21497	4.65181e-05	41668	0.000143995	43314	0.000161611	13480	0.000593472	9947	0.000100533	12202	8.19538e-05	24067	0.000290855	17772	0.000168805
MFB_DS12_208	TS7_SpMT2-NmWT_R1	GTACTGAC	TAGCTT	5023	3	107	1	3083	5	0	0.63687	27919	0.000143272	27788	0.000215921	21923	4.56142e-05	21864	0.000137212	20354	0.000147391	13710	0.000729395	6929	0.000432963	9619	0.000103961	23623	0.000550311	16779	0.000238393
MFB_DS12_209	TS7_SpMT2-NmWT_R2	GTACTGAC	GGCTAC	5408	1	77	0	2328	7	0	0.446191	15662	0.000191546	14620	0.000273598	28312	3.53207e-05	23663	0.00012678	24366	0.000164163	14990	0.000400267	15296	0.000130753	19556	0.000255676	31614	0.000442842	23211	0.000258498
MFB_DS12_234	TS7_SpMT2-NmWT_R3	TAATCGGC	TGACCA	3461	2	19	1	1775			0.519214	16735	0.00011951	50865	0.000294898	38270	5.22603e-05	31560	0.000253485	26163	3.82219e-05	6511	0.000614345	25684	0.000194674	16659	0.00024011	28833	0.000658967	28499	0.000210534
												OT_B9_4		OT_B9_5		OT_B9_8		OT_B9_9		OT_B9_10		OT_B9_1		OT_B9_2		OT_B9_3		OT_B9_6		OT_B9_7
												Total_read	%Lesion	Total_read	%Lesion	Total_read	%Lesion	Total_read	%Lesion	Total_read	%Lesion	Total_read	%Lesion	Total_read	%Lesion	Total_read	%Lesion	Total_read	%Lesion	Total_read	%Lesion
	NegCT_R1											2449		5049		6332		5668		6403		5239		6337		8516		7203		8491
	NegCT_R2											2858		5721		7263		5631		7254		4910		9422		11195		7602		11170
	NegCT_R3											2556		5079		6202		9013		8386		4431		6160		6217		5324		6916
MFB_DS12_210	TS9_SpWT+SaWT_R1	GTACTGAC	CTTGTA	5285	9	979	9	968	51	0	0.381457	17103	0.0139157	27379	0.000109573	32375	0.00478764	23491	0.000340556	24295	0.000452768	21235	0.000141276	33126	0.00027169	41974	0.000262067	26582	0.00067715	47530	0.000378708
MFB_DS12_211	TS9_SpWT+SaWT_R2	GTACTGAC	AGTCAA	1189	0	121	3	162	26	0	0.262405	15018	0.00745772	27009	0.000185123	36060	0.00327232	24437	0.000286451	37163	0.000295993	20623	0.000290937	18549	0.000377379	45507	0.00032962	34992	0.000342936	47369	0.000379995
MFB_DS12_212	TS9_SpWT+SaWT_R3	GTACTGAC	AGTTCC	5243	9	612	14	634	37	0	0.249094	16309	0.00570237	24929	0.00020057	37212	0.00206922	25522	0.000235091	32648	0.000520706	19916	0.000401687	16477	0.000242763	42106	0.000308745	32355	0.000309071	43478	0.000322002
MFB_DS12_213	TS9_SpWT-SaWT_R1	GTACTGAC	ATGTCA	4612	2	70	1	2663	8	0	0.59497	11570	0.0343129	21939	0.000136743	26418	0.00934969	23077	0.000389999	29999	0.000500017	14463	0.00034571	13026	0.000383848	35385	0.000197824	27661	0.000289216	36513	0.0002191
MFB_DS12_214	TS9_SpWT-SaWT_R2	GTACTGAC	CCGTCC	7298	0	194	4	4223	55	2	0.613593	12199	0.0200016	19371	0.000412988	29931	0.00598042	21685	0.000276689	45712	0.000218761	14927	0.000200978	8834	0.000339597	32142	0.000248896	27039	0.000258885	34478	0.000261036
MFB_DS12_215	TS9_SpWT-SaWT_R3	GACGACCT	ATCACG	3950	0	50	2	1924	11	0	0.503038	11762	0.0246557	20904	0.000287026	23176	0.00686055	21657	0.000184698	23013	0.000695259	16246	6.15536e-05	15852	0.000252334	33860	0.0001772	26774	0.000224098	35149	0.000256053
MFB_DS12_216	TS9_SpMT2-SaWT_R1	GACGACCT	CGATGT	3642	1	49	1	2411	14	0	0.679846	11746	0.000681083	18755	5.33191e-05	26982	0.00022237	25774	0.000116396	25066	7.97894e-05	15712	0.000127291	10870	0.000183993	33918	8.84486e-05	28751	0.000139126	36538	8.21063e-05
MFB_DS12_217	TS9_SpMT2-SaWT_R2	GACGACCT	TTAGGC	1922	0	11	0	1192	35	0	0.644121	10424	9.59325e-05	21597	9.26055e-05	25462	0.000274919	22766	8.78503e-05	24426	4.094e-05	16311	6.13083e-05	14767	0.000135437	36273	8.27061e-05	31134	0.000128477	38823	0.00012879
MFB_DS12_235	TS9_SpMT2-SaWT_R3	TAATCGGC	ACAGTG	5500	2	64	1	2988	0	0	0.555455	12722	7.8604e-05	22811	0	28828	0.000242819	29104	0.000137438	28256	3.53907e-05	16840	5.93824e-05	20167	4.9586e-05	31624	3.16216e-05	32423	9.25269e-05	41498	4.81951e-05
												OT10-6		OT10-7		OT10-8		OT10-9		OT10-10		OT10-1		OT10-2		OT10-3		OT10-4		OT10-5
												Total_read	%Lesion	Total_read	%Lesion	Total_read	%Lesion	Total_read	%Lesion	Total_read	%Lesion	Total_read	%Lesion	Total_read	%Lesion	Total_read	%Lesion	Total_read	%Lesion	Total_read	%Lesion
	NegCT_R1											2965		6291		5150		5812		5627		6016		5347		8226		7919		9690
	NegCT_R2											2724		7189		6014		7679		5837		5672		5614		7731		8939		8599
	NegCT_R3											2112		2626		6541		7252		5678		5043		1886		4287		8085		10882
MFB_DS12_218	TS10_SpWT+SaWT_R1	GACGACCT	TGACCA	10330	44	100	64	6976	89	4	0.704453	9737	0.000102701	22727	0.000308004	19801	0.000303015	21661	0.00023083	25711	7.77877e-05	3847	0.000519886	17315	0.000462027	40431	0.000247335	39822	0.000251117	35047	0.000256798
MFB_DS12_219	TS10_SpWT+SaWT_R2	GACGACCT	ACAGTG	2577	8	43	35	1335	1	0	0.551804	12377	0.00016159	28213	0.000319002	24749	0.000161623	23812	8.39913e-05	18521	0.000215971	1637	0.000610874	19402	0.000412329	31940	0.000156544	22064	0.000271936	32092	0.000124642
MFB_DS12_220	TS10_SpWT+SaWT_R3	GACGACCT	GCCAAT	6850	13	108	58	4558	32	2	0.696496	9137	0	32319	0.000154708	29935	6.68114e-05	26324	0.000151953	23976	0.000166834	1769	0	21716	0.000690735	42154	0.000260948	31159	0.000288841	40070	0.000249563
MFB_DS12_221	TS10_SpWT-SaWT_R1	GACGACCT	CAGATC	7193	51	36	9	5317	23	1	0.755874	11163	8.95817e-05	30487	0.000295208	28004	0.000321383	25650	7.79727e-05	24482	0.000245078	2039	0.00196175	23193	0.000215582	43178	0.00018528	39989	0.000325089	37235	0.000429703
MFB_DS12_222	TS10_SpWT-SaWT_R2	GACGACCT	ACTTGA	3130	4	5	3	1682	18	0	0.546965	13786	0.000145075	37816	0.000158663	32349	0.000247303	29464	0.000169699	24313	0.000123391	1657	0.001207	24603	0.000487745	47092	0.00025482	29512	0.000237192	48552	0.000123579
MFB_DS12_223	TS10_SpWT-SaWT_R3	GACGACCT	GATCAG	4124	14	12	1	2934	11	0	0.72066	10716	0.000186637	22190	9.01307e-05	18654	0.000160823	20136	0.000397298	17989	0.000166769	1241	0.000805802	16486	0.000303288	27506	0.000290846	21892	0.000228394	26592	0.000188026
MFB_DS12_224	TS10_SpMT2-SaWT_R1	GACGACCT	TAGCTT	2733	1	835	1	1708	0	4	0.932675	11366	8.79817e-05	30264	0.00026434	26321	0.000265947	24701	0.000283389	22929	0.000130839	2077	0.00144439	21716	0.000184196	40317	0.000124017	29717	0.000201905	38576	0.000570303
MFB_DS12_225	TS10_SpMT2-SaWT_R2	GACGACCT	GGCTAC	1183	0	10	0	607	0	5	0.525782	8793	0.000227454	26199	0.000190847	22333	0.000268661	21597	0.000416725	15203	0.000131553	2530	0.00197628	16153	0.000185724	30307	0.00023097	18499	0.000216228	40991	0.000195165
MFB_DS12_236	TS10_SpMT2-SaWT_R3	TAATCGGC	GCCAAT	6404	4	35	4	4555	0	0	0.717989	8890	0.000337458	31980	0.000375235	27936	0.000107388	23907	0.000250973	19882	5.02968e-05	3805	0.00157687	21763	0.000137849	45747	0.000196734	30058	6.6538e-05	43469	0.000138029
																						OT11-1		OT11-2		OT11-3		OT11-4		OT11-5		OT11-6		OT11-7		OT11-8		OT11-9		OT11-10
																						Total_read	%Lesion	Total_read	%Lesion	Total_read	%Lesion	Total_read	%Lesion	Total_read	%Lesion	Total_read	%Lesion	Total_read	%Lesion	Total_read	%Lesion	Total_read	%Lesion	Total_read	%Lesion
	NegCT_R1																					4353		4650		5657		4857		4397		2355		6501		8192		5294		5084
	NegCT_R2																					4233		3685		6614		4350		4350		2666		6354		9572		4889		4288
	NegCT_R3																					6112		5840		6299		4503		3216		1659		7685		10483		4843		2522
MFB_DS12_226	TS11_SpWT+SaWT_R1	GACGACCT	CTTGTA	7828	3	66	13	5365	0	0	0.695835											12885	0.0255336	11263	0.0871881	24578	0.0342176	15568	0.0136819	19577	0.00423967	11031	0.00843079	29392	0.00156505	36589	0.00224111	21946	0.00205049	19707	0.00228345
MFB_DS12_227	TS11_SpWT+SaWT_R2	GACGACCT	AGTCAA	8483	11	33	21	5832	0	0	0.695155											20283	0.014347	12343	0.0681358	27419	0.0221015	20384	0.00863422	18390	0.00299076	7200	0.00472222	29622	0.000135035	41671	0.00170382	18226	0.0014814	20435	0.00132126
MFB_DS12_228	TS11_SpWT+SaWT_R3	GACGACCT	AGTTCC	6623	2	29	17	4759	3	0	0.726257											16194	0.0149438	12771	0.0703939	20309	0.0176277	15466	0.0064658	17631	0.00260904	5554	0.00486136	24239	0.00099014	29895	0.00173942	19643	0.00213817	15886	0.00264384
MFB_DS12_229	TS11_SpWT-SaWT_R1	GACGACCT	ATGTCA	7253	7	157	5	5145	1	1	0.732938											13786	0.0229943	10523	0.0531217	14632	0.0324631	13567	0.00552812	14059	0.000640159	6453	0.0051139	21483	0.00339804	25147	0.00218714	15465	0.00232784	11783	0.00305525
MFB_DS12_230	TS11_SpWT-SaWT_R2	GACGACCT	CCGTCC	6012	7	68	3	4585	0	9	0.777112											16459	0.0281913	10118	0.0339988	18410	0.0222705	14203	0.011406	14832	0.000876483	5768	0.00554785	22200	0.00454955	31297	0.00306739	17632	0.000567151	12346	0.000809979
MFB_DS12_231	TS11_SpWT-SaWT_R3	TAATCGGC	ATCACG	7165	0	144	6	5064	1	4	0.728402											16961	0.0220506	15529	0.0510014	23817	0.0270395	15971	0.00613612	17567	0.000341549	8250	0.00339394	24100	0.00477178	34426	0.00026143	21868	0.00246936	18567	0.00290839
MFB_DS12_232	TS11_SpMT2-SaWT_R1	TAATCGGC	CGATGT	6473	0	77	1	3972	2	0	0.625985											16823	0.0296618	15193	0.0612124	22711	0.0394522	16206	0.0033938	18199	0.000219792	9760	0.0130123	26064	0.00138122	33194	0.00165693	19141	0.00109712	18363	0.0011436
MFB_DS12_233	TS11_SpMT2-SaWT_R2	TAATCGGC	TTAGGC	8513	9	151	2	5986	0	11	0.723482											17306	0.0246735	15766	0.0584803	22425	0.0247492	16858	0.00243208	18958	0.000158245	12078	0.0129988	30708	0.0023121	40415	0.00145985	16731	0.000896539	22001	0.000681787
MFB_DS12_237	TS11_SpMT2-SaWT_R3	TAATCGGC	CAGATC	15370	2	211	3	10392	1	5	0.690566											19963	0.0250964	20661	0.0467548	29755	0.0284994	18193	0.00285824	23809	0.000252006	10510	0.00599429	34899	0.00186252	40941	0.00200288	23718	0.000927566	21859	0.00178416

[truncated: 4 more sheets: Jurkat&K562, AAVS1 Large Deletions, Stacked Bar Graphs, Statistics]
