# Supplementary material for: Orthogonal Cas9–Cas9 chimeras provide a versatile platform for genome editing
Source: Nat Commun. 2018 Nov 19;9:4856. doi: 10.1038/s41467-018-07310-x (PMC6242970; doi:10.1038/s41467-018-07310-x)
Supplement: Supplementary file 5 — Supplementary Data 2 [file 41467_2018_7310_MOESM5_ESM.xlsx]

## Sheet: Experimental Design
	MiSeq Run	Index 1		Index 2		Target Name	sgRNA-1	sgRNA-2	Cas9
Plus_1	MFB_DS8_plus_S3	P701 + P702 + P703 + P704	TCGCCTTA + CTAGTACG + TTCTGCCT + GCTCAGGA	A03	TATCCTCT	VEGFA-TS3	VEGFA-TS3_Sp		SpCas9WT
Plus_2	MFB_DS8_plus_S5			A05	GTAAGGAG		VEGFA-TS3_Sp	VEGFA-TS3_Sa-2	SpCas9MT3-dSaCas9
Plus_3	MFB_DS8_plus_S7			A07	AAGGAGTA		VEGFA-TS3_Sp	VEGFA-TS3_Nm	SpCas9MT3-dNmCas9
Plus_4	MFB_DS8_plus_S8			A08	CTAAGCCT	GATA1_TS7, 10, 11	GATA1_TS7, 10, 11_Sp		SpCas9WT
Plus_5	MFB_DS8_plus_S9			A09	GACATTGT	GATA1_TS7		GATA1_TS7_Nm	NmCas9WT
Plus_6	MFB_DS8_plus_S10			A10	ACTGATGG		GATA1_TS7, 10, 11_Sp	GATA1_TS7_Nm	SpCas9WT-NmCas9WT
Plus_7	MFB_DS8_plus_S11			A11	GTACCTAG	GATA1_TS9	GATA1_TS9_Sp		SpCas9WT
Plus_8	MFB_DS8_plus_S12			A12	CAGAGCTA			GATA1_TS9_Sa	SaCas9WT
Plus_9	MFB_DS8_plus_S13			A13	CATAGTGA		GATA1_TS9_Sp	GATA1_TS9_Sa	SpCas9WT-SaCas9WT
Plus_10	MFB_DS8_plus_S14			A14	TACCTAGT	GATA1_TS10		GATA1_TS10_Sa	SaCas9WT
Plus_11	MFB_DS8_plus_S15			A15	CGCGATAT		GATA1_TS7, 10, 11_Sp	GATA1_TS10_Sa	SpCas9WT-SaCas9WT
Plus_12	MFB_DS8_plus_S16			A16	TGGATTGT	GATA1_TS11		GATA1_TS11_Sa	SaCas9WT
Plus_13	MFB_DS10_plus_S17			A15	CGCGATAT		GATA1_TS7, 10, 11_Sp	GATA1_TS11_Sa	SpCas9WT-SaCas9WT
Minus_1	MFB_DS8_minus_S3	P705 + P706 + P707 + P708	AGGAGTCC + CATGCCTA + GTAGAGAG + CCTCTCTG	A03	TATCCTCT	VEGFA-TS3	VEGFA-TS3_Sp		SpCas9WT
Minus_2	MFB_DS8_minus_S5			A05	GTAAGGAG		VEGFA-TS3_Sp	VEGFA-TS3_Sa-2	SpCas9MT3-dSaCas9
Minus_3	MFB_DS8_minus_S7			A07	AAGGAGTA		VEGFA-TS3_Sp	VEGFA-TS3_Nm	SpCas9MT3-dNmCas9
Minus_4	MFB_DS8_minus_S8			A08	CTAAGCCT	GATA1_TS7, 10, 11	GATA1_TS7, 10, 11_Sp		SpCas9WT
Minus_5	MFB_DS8_minus_S9			A09	GACATTGT	GATA1_TS7		GATA1_TS7_Nm	NmCas9WT
Minus_6	MFB_DS8_minus_S10			A10	ACTGATGG		GATA1_TS7, 10, 11_Sp	GATA1_TS7_Nm	SpCas9WT-NmCas9WT
Minus_7	MFB_DS8_minus_S11			A11	GTACCTAG	GATA1_TS9	GATA1_TS9_Sp		SpCas9WT
Minus_8	MFB_DS8_minus_S12			A12	CAGAGCTA			GATA1_TS9_Sa	SaCas9WT
Minus_9	MFB_DS8_minus_S13			A13	CATAGTGA		GATA1_TS9_Sp	GATA1_TS9_Sa	SpCas9WT-SaCas9WT
Minus_10	MFB_DS8_minus_S14			A14	TACCTAGT	GATA1_TS10		GATA1_TS10_Sa	SaCas9WT
Minus_11	MFB_DS8_minus_S15			A15	CGCGATAT		GATA1_TS7, 10, 11_Sp	GATA1_TS10_Sa	SpCas9WT-SaCas9WT
Minus_12	MFB_DS8_minus_S16			A16	TGGATTGT	GATA1_TS11		GATA1_TS11_Sa	SaCas9WT
Minus_13	MFB_DS10_minus_S17			A15	CGCGATAT		GATA1_TS7, 10, 11_Sp	GATA1_TS11_Sa	SpCas9WT-SaCas9WT

## Sheet: VEGFA-TS3 GUIDE-seq
			Peak Scores
Note		Integration site	SpCas9WT	SpCas9MT3-dNmCas9	SpCas9MT3-dSaCas9	predicted_cleavage_score	gRNA.name	gRNAPlusPAM	offTarget_sequence	guideAlignment2OffTarget	offTargetStrand	mismatch.distance2PAM	n.PAM.mismatch	n.guide.mismatch	PAM.sequence	offTarget_Start	offTarget_End	chromosome	inExon	entrez_id
TargetSite	TargetSite	chr6:+:43737454:43737476	472	84	479	100	TS3spWT	GGTGAGTGAGTGTGTGCGTGNGG	GGTGAGTGAGTGTGTGCGTGTGG	....................	+		0	0	TGG	43737454	43737476	chr6
OTD_TS3_3	OT3-4	chr22:-:37662818:37662840	381			1.5	TS3spWT	GGTGAGTGAGTGTGTGCGTGNGG	GCTGAGTGAGTGTATGCGTGTGG	.C...........A......	-	19,7	0	2	TGG	37662818	37662840	chr22
OTD_TS3_2	OT3-18	chr5:+:115434659:115434681	305		9	6	TS3spWT	GGTGAGTGAGTGTGTGCGTGNGG	TGTGGGTGAGTGTGTGCGTGAGG	T...G...............	+	20,16	0	2	AGG	115434659	115434681	chr5		51397
OTD_TS3_4	OT3-20	chr5:-:89440963:89440985	239			0.7	TS3spWT	GGTGAGTGAGTGTGTGCGTGNGG	AGAGAGTGAGTGTGTGCATGAGG	A.A..............A..	-	20,18,3	0	3	AGG	89440963	89440985	chr5
OTD_TS3_1	OT3-2	chr14:-:65569153:65569175	218		77	5.9	TS3spWT	GGTGAGTGAGTGTGTGCGTGNGG	AGTGAGTGAGTGTGTGTGTGGGG	A...............T...	-	20,4	0	2	GGG	65569153	65569175	chr14	TRUE	4149
	OT3-3	chr20:-:20178278:20178300	188			6	TS3spWT	GGTGAGTGAGTGTGTGCGTGNGG	AGTGTGTGAGTGTGTGCGTGTGG	A...T...............	-	20,16	0	2	TGG	20178278	20178300	chr20		26074
		chr11:+:68851122:68851144	186			1.2	TS3spWT	GGTGAGTGAGTGTGTGCGTGNGG	AGTGGGTGAGTGAGTGCGTGCGG	A...G.......A.......	+	20,16,8	0	3	CGG	68851122	68851144	chr11		219931
	OT3-21	chr14:+:74353480:74353502	182			1.6	TS3spWT	GGTGAGTGAGTGTGTGCGTGNGG	AGCGAGTGGGTGTGTGCGTGGGG	A.C.....G...........	+	20,18,12	0	3	GGG	74353480	74353502	chr14	TRUE	57862
OTD_TS3_6		chr9:-:23824548:23824570	117		7	6	TS3spWT	GGTGAGTGAGTGTGTGCGTGNGG	TGTGGGTGAGTGTGTGCGTGAGA	T...G...............	-	20,16	1	2	AGA	23824548	23824570	chr9		1993
	OT3-17	chr10:-:98760582:98760604	98			6.9	TS3spWT	GGTGAGTGAGTGTGTGCGTGNGG	GTTGAGTGAATGTGTGCGTGAGG	.T.......A..........	-	19,11	0	2	AGG	98760582	98760604	chr10	TRUE	6585
	GUIDEseq_HF1	chr3:-:193993878:193993900	90			0.8	TS3spWT	GGTGAGTGAGTGTGTGCGTGNGG	AGTGAATGAGTGTGTGTGTGTGG	A....A..........T...	-	20,15,4	0	3	TGG	193993878	193993900	chr3
	Zhang_VEGFA1-OT7	chr14:-:62078767:62078789	82			1.3	TS3spWT	GGTGAGTGAGTGTGTGCGTGNGG	TGTGAGTAAGTGTGTGTGTGTGG	T......A........T...	-	20,13,4	0	3	TGG	62078767	62078789	chr14		400221
		chr2:-:177463420:177463442	74			1	TS3spWT	GGTGAGTGAGTGTGTGCGTGNGG	GGTGAGTGTGTGTGTGCATGTGG	........T........A..	-	12,3	0	2	TGG	177463420	177463442	chr2
		chr6:-:157078321:157078343	53			0.5	TS3spWT	GGTGAGTGAGTGTGTGCGTGNGG	GATGAGTGAGTGAGTGAGTGGGG	.A..........A...A...	-	19,8,4	0	3	GGG	157078321	157078343	chr6
		chr1:+:212639761:212639783	51			0.4	TS3spWT	GGTGAGTGAGTGTGTGCGTGNGG	GGGGAATGAGTGTGTGCATGGAG	..G..A...........A..	+	18,15,3	1	3	GAG	212639761	212639783	chr1
		chr18:+:74103158:74103180	51			0.3	TS3spWT	GGTGAGTGAGTGTGTGCGTGNGG	GGTGAGTAAGTGTGAGCGTAAGG	.......A......A....A	+	13,6,1	0	3	AGG	74103158	74103180	chr18		9658
	OT3-19	chr19:-:40561861:40561883	51			2.4	TS3spWT	GGTGAGTGAGTGTGTGCGTGNGG	ACTGTGTGAGTGTGTGCGTGAGG	AC..T...............	-	20,19,16	0	3	AGG	40561861	40561883	chr19		163131
		chr3:-:71632803:71632825	50			1.1	TS3spWT	GGTGAGTGAGTGTGTGCGTGNGG	CGCGAGTGAGTGTGTGCGCGGGG	C.C...............C.	-	20,18,2	0	3	GGG	71632803	71632825	chr3	TRUE	27086
	VEGF3_new2	chr9:-:18733629:18733651	49			1.3	TS3spWT	GGTGAGTGAGTGTGTGCGTGNGG	AGCGAGTGAGTGTGTGTGTGGGG	A.C.............T...	-	20,18,4	0	3	GGG	18733629	18733651	chr9		92949
	OT3-22	chr10:+:130228337:130228359	44			2.5	TS3spWT	GGTGAGTGAGTGTGTGCGTGNGG	AGGGAGTGACTGTGTGCGTGTGG	A.G......C..........	+	20,18,11	0	3	TGG	130228337	130228359	chr10
		chr7:-:152671372:152671394	34			0.5	TS3spWT	GGTGAGTGAGTGTGTGCGTGNGG	AGTGAGTGAGTGAGTGAGTGAGG	A...........A...A...	-	20,8,4	0	3	AGG	152671372	152671394	chr7
OTD_TS3_5		chr8:-:22932497:22932519	34			5.9	TS3spWT	GGTGAGTGAGTGTGTGCGTGNGG	TGTGAGTGAGTGTGTGTGTGTGA	T...............T...	-	20,4	1	2	TGA	22932497	22932519	chr8		286059
		chr16:-:74898114:74898136	33			3.1	TS3spWT	GGTGAGTGAGTGTGTGCGTGNGG	GGTGAGAGAGTGTGTGCGTAGGA	......A............A	-	14,1	1	2	GGA	74898114	74898136	chr16
		chr17:+:19141553:19141575	30			1	TS3spWT	GGTGAGTGAGTGTGTGCGTGNGG	GGTGGGTGAATGGGTGCGTGGGG	....G....A..G.......	+	16,11,8	0	3	GGG	19141553	19141575	chr17		22905
		chr4:-:62067613:62067635	29			0.8	TS3spWT	GGTGAGTGAGTGTGTGCGTGNGG	GATGAGTGTGTGTGTGTGTGAGG	.A......T.......T...	-	19,12,4	0	3	AGG	62067613	62067635	chr4		23284
OTD_TS3_7	OT3-1	chr14:+:106029015:106029037	28			38.5	TS3spWT	GGTGAGTGAGTGTGTGCGTGNGG	GGTGAGTGAGTGTGTGTGTGAGG	................T...	+	4	0	1	AGG	106029015	106029037	chr14
		chr19:-:47732486:47732508	28			0.6	TS3spWT	GGTGAGTGAGTGTGTGCGTGNGG	CTGGAGTGAGTGTGTGTGTGTGG	CTG.............T...	-	20,19,18,4	0	4	TGG	47732486	47732508	chr19		27113
		chr19:+:6109016:6109038	26			5.9	TS3spWT	GGTGAGTGAGTGTGTGCGTGNGG	TGTGAGTGAGTGTGTGTGTGTGA	T...............T...	+	20,4	1	2	TGA	6109016	6109038	chr19		5990
	Zhang_VEGFA1-OT10	chr20:+:50724388:50724410	24			0.1	TS3spWT	GGTGAGTGAGTGTGTGCGTGNGG	CGTGAGTGAGTGTGTACCTGGGG	C..............A.C..	+	20,5,3	0	3	GGG	50724388	50724410	chr20		55734
		chr6:+:144458274:144458296	24			0.2	TS3spWT	GGTGAGTGAGTGTGTGCGTGNGG	AGGGAGTGAGTGTGAGAGTGCGG	A.G...........A.A...	+	20,18,6,4	0	4	CGG	144458274	144458296	chr6
	VEGF3_new1	chr8:+:48997789:48997811	24			1.2	TS3spWT	GGTGAGTGAGTGTGTGCGTGNGG	GTAGAGTGAGTGTGTGTGTGTGG	.TA.............T...	+	19,18,4	0	3	TGG	48997789	48997811	chr8
		chr4:+:58326587:58326609	23			0.9	TS3spWT	GGTGAGTGAGTGTGTGCGTGNGG	GGTGAGTGAGTGAGTGAGTGAGT	............A...A...	+	8,4	1	2	AGT	58326587	58326609	chr4
		chr5:-:29367377:29367399	23			0.4	TS3spWT	GGTGAGTGAGTGTGTGCGTGNGG	GGTGTGTGAGTGAGTGTGTGTAT	....T.......A...T...	-	16,8,4	2	3	TAT	29367377	29367399	chr5
		chr1:+:181557187:181557209	22		13	2.6	TS3spWT	GGTGAGTGAGTGTGTGCGTGNGG	GGAGAGTGAGTGTGTGCATGTGC	..A..............A..	+	18,3	1	2	TGC	181557187	181557209	chr1		777
		chr16:+:80016314:80016336	22			100	TS3spWT	GGTGAGTGAGTGTGTGCGTGNGG	TGTGAGTGAGTGTGTGCGTGTGA	T...................	+	20	1	1	TGA	80016314	80016336	chr16
		chr3:-:40369878:40369900	22			0.7	TS3spWT	GGTGAGTGAGTGTGTGCGTGNGG	GGGGAATGAGTGTGTGTGTGGGG	..G..A..........T...	-	18,15,4	0	3	GGG	40369878	40369900	chr3
		chr22:+:49739984:49740006	21			3.9	TS3spWT	GGTGAGTGAGTGTGTGCGTGNGG	GGTGTGTGAGTGTGTGTGTGTGG	....T...........T...	+	16,4	0	2	TGG	49739984	49740006	chr22
		chr2:-:73317044:73317066	21			3.1	TS3spWT	GGTGAGTGAGTGTGTGCGTGNGG	GGTGAGTCAGTGTGTGAGTGAGG	.......C........A...	-	13,4	0	2	AGG	73317044	73317066	chr2		26056
		chr1:+:32738747:32738769	19			1.2	TS3spWT	GGTGAGTGAGTGTGTGCGTGNGG	GGGGGGTGAGTGTGTGTGTGGGG	..G.G...........T...	+	18,16,4	0	3	GGG	32738747	32738769	chr1		3932
		chr7:+:39341109:39341131	18			3.9	TS3spWT	GGTGAGTGAGTGTGTGCGTGNGG	GGTGTGTGAGTGTGTGTGTGTGA	....T...........T...	+	16,4	1	2	TGA	39341109	39341131	chr7		11281
		chr8:-:67579421:67579443	17			0.1	TS3spWT	GGTGAGTGAGTGTGTGCGTGNGG	AGTGAGTGAGTGTGAGTGCGGGG	A.............A.T.C.	-	20,6,4,2	0	4	GGG	67579421	67579443	chr8	TRUE	80124
		chrX:+:105614398:105614420	17			0.4	TS3spWT	GGTGAGTGAGTGTGTGCGTGNGG	AGTGAATGAGTGTGTGCATGTGA	A....A...........A..	+	20,15,3	1	3	TGA	105614398	105614420	chrX
		chr10:+:107867362:107867384	16			0.3	TS3spWT	GGTGAGTGAGTGTGTGCGTGNGG	AGAGAGTGAGTGTGTGTGTTGGG	A.A.............T..T	+	20,18,4,1	0	4	GGG	107867362	107867384	chr10
		chr19:-:16569481:16569503	16			5.9	TS3spWT	GGTGAGTGAGTGTGTGCGTGNGG	TGTGAGTGAGTGTGTGTGTGGAG	T...............T...	-	20,4	1	2	GAG	16569481	16569503	chr19		58513
		chr2:-:230506235:230506257	14			0.7	TS3spWT	GGTGAGTGAGTGTGTGCGTGNGG	GGTGAGCAAGTGTGTGTGTGTGG	......CA........T...	-	14,13,4	0	3	TGG	230506235	230506257	chr2		92737
		chr3:-:5104934:5104956	14			5.9	TS3spWT	GGTGAGTGAGTGTGTGCGTGNGG	AGTGAGTGAGTGTGTGTGTGAGA	A...............T...	-	20,4	1	2	AGA	5104934	5104956	chr3
		chrX:-:41726212:41726234	14			0.9	TS3spWT	GGTGAGTGAGTGTGTGCGTGNGG	GGTGAGTGAGTGAGTGAGTGAGG	............A...A...	-	8,4	0	2	AGG	41726212	41726234	chrX		8573
		chr1:-:48305032:48305054	13			1.3	TS3spWT	GGTGAGTGAGTGTGTGCGTGNGG	TGTGGGTGAGTGTGTGTGTGTGG	T...G...........T...	-	20,16,4	0	3	TGG	48305032	48305054	chr1		388630
		chr2:+:18696208:18696230	13			0.2	TS3spWT	GGTGAGTGAGTGTGTGCGTGNGG	AGTGAGAAAGTGTGTGCATGCGG	A.....AA.........A..	+	20,14,13,3	0	4	CGG	18696208	18696230	chr2
		chr11:-:7625789:7625811	12			0.6	TS3spWT	GGTGAGTGAGTGTGTGCGTGNGG	GGTGAGTAGGTGTGTGTGTGGGG	.......AG.......T...	-	13,12,4	0	3	GGG	7625789	7625811	chr11		8495
		chr15:-:92864206:92864228	12			5.9	TS3spWT	GGTGAGTGAGTGTGTGCGTGNGG	TGTGAGTGAGTGTGTGTGTGTGA	T...............T...	-	20,4	1	2	TGA	92864206	92864228	chr15
		chr5:+:150224704:150224726	12			1.4	TS3spWT	GGTGAGTGAGTGTGTGCGTGNGG	GGTGAGTGAGAGTGTGTGTGTGG	..........A.....T...	+	10,4	0	2	TGG	150224704	150224726	chr5
		chr16:+:12264596:12264618	11			5.9	TS3spWT	GGTGAGTGAGTGTGTGCGTGNGG	AGTGAGTGAGTGTGTGTGTGTGA	A...............T...	+	20,4	1	2	TGA	12264596	12264618	chr16		92017
		chr16:+:67283104:67283126	11			61.1	TS3spWT	GGTGAGTGAGTGTGTGCGTGNGG	GGTGAGTGCGTGTGTGCGTGCGC	........C...........	+	12	1	1	CGC	67283104	67283126	chr16	TRUE	6553
		chr10:-:109378061:109378083	10			0.9	TS3spWT	GGTGAGTGAGTGTGTGCGTGNGG	GGTGAGTGAGTGAGTGAGTGAGG	............A...A...	-	8,4	0	2	AGG	109378061	109378083	chr10
		chr10:-:5749655:5749677	10			0.6	TS3spWT	GGTGAGTGAGTGTGTGCGTGNGG	GGAGAGTGAGTATGTGTGTGTGT	..A........A....T...	-	18,9,4	1	3	TGT	5749655	5749677	chr10		54906
		chr11:+:79178502:79178524	10			0.5	TS3spWT	GGTGAGTGAGTGTGTGCGTGNGG	AGTGAGTGAGTGAGTGAGTGAGT	A...........A...A...	+	20,8,4	1	3	AGT	79178502	79178524	chr11
		chr14:+:58118427:58118449	10			5.9	TS3spWT	GGTGAGTGAGTGTGTGCGTGNGG	TGTGAGTGAGTGTGTGTGTGTGA	T...............T...	+	20,4	1	2	TGA	58118427	58118449	chr14		341880
		chr11:+:63366325:63366347	9			0.3	TS3spWT	GGTGAGTGAGTGTGTGCGTGNGG	ATTGAGTGAGTATGTGTGTGAGG	AT.........A....T...	+	20,19,9,4	0	4	AGG	63366325	63366347	chr11		11145
		chr5:-:130857596:130857618	9			4.6	TS3spWT	GGTGAGTGAGTGTGTGCGTGNGG	GGAGAGTGAGTGTGTGTGTGAGA	..A.............T...	-	18,4	1	2	AGA	130857596	130857618	chr5		51735
		chr5:-:178746537:178746559	9			0.1	TS3spWT	GGTGAGTGAGTGTGTGCGTGNGG	AGGGTGTGAGTGAGTGCATGTGT	A.G.T.......A....A..	-	20,18,16,8,3	1	5	TGT	178746537	178746559	chr5		9509
		chr6:+:39028625:39028647	9			0.3	TS3spWT	GGTGAGTGAGTGTGTGCGTGNGG	GGTGTGTGAGTGTGTGCATTGGG	....T............A.T	+	16,3,1	0	3	GGG	39028625	39028647	chr6		2740
		chr1:+:116485627:116485649	8			1.3	TS3spWT	GGTGAGTGAGTGTGTGCGTGNGG	AATGAGTGAGTGTGTGAGTGAAG	AA..............A...	+	20,19,4	1	3	AAG	116485627	116485649	chr1
		chr11:+:90762704:90762726	8			0	TS3spWT	GGTGAGTGAGTGTGTGCGTGNGG	AGTGTGTGTGTGTGTGGTTTTTT	A...T...T.......GT.T	+	20,16,12,4,3,1	2	6	TTT	90762704	90762726	chr11
		chr12:+:131196650:131196672	8			0.4	TS3spWT	GGTGAGTGAGTGTGTGCGTGNGG	GGTGGGTGAGTGAGTGAGTGAGG	....G.......A...A...	+	16,8,4	0	3	AGG	131196650	131196672	chr12		23504
		chr1:-:245048461:245048483	8			1.3	TS3spWT	GGTGAGTGAGTGTGTGCGTGNGG	AGAGAGTGAGTGTGTGTGTGAGA	A.A.............T...	-	20,18,4	1	3	AGA	245048461	245048483	chr1
		chr16:-:84032640:84032662	8			0	TS3spWT	GGTGAGTGAGTGTGTGCGTGNGG	GGTGAATGAGTGTGTGCTCTGGG	.....A...........TCT	-	15,3,2,1	0	4	GGG	84032640	84032662	chr16		54550
		chr3:+:194073635:194073657	8			0.2	TS3spWT	GGTGAGTGAGTGTGTGCGTGNGG	ACTGAGTGAGTGTGAGTGTGAGG	AC............A.T...	+	20,19,6,4	0	4	AGG	194073635	194073657	chr3
		chr5:-:149501688:149501710	8			5.2	TS3spWT	GGTGAGTGAGTGTGTGCGTGNGG	GATGAGTGAGTGTGTGAGTGAGA	.A..............A...	-	19,4	1	2	AGA	149501688	149501710	chr5		5159
		chr1:-:47690888:47690910	6			1.1	TS3spWT	GGTGAGTGAGTGTGTGCGTGNGG	TGTGAGAGAGAGTGTGCGTGTGG	T.....A...A.........	-	20,14,10	0	3	TGG	47690888	47690910	chr1		6886
		chr16:+:73585909:73585931	6			1.3	TS3spWT	GGTGAGTGAGTGTGTGCGTGNGG	AATGAGTGAGTGTGTGTGTGTGA	AA..............T...	+	20,19,4	1	3	TGA	73585909	73585931	chr16
		chr1:+:236216059:236216081	5			0.3	TS3spWT	GGTGAGTGAGTGTGTGCGTGNGG	TGTGAGTGAGTGTGGGTGTGTGG	T.............G.T...	+	20,6,4	0	3	TGG	236216059	236216081	chr1		4811
	OT3-24	chr19:+:1716775:1716797	5			1.3	TS3spWT	GGTGAGTGAGTGTGTGCGTGNGG	CATGAGTGAGTGTGTGGGTGGGG	CA..............G...	+	20,19,4	0	3	GGG	1716775	1716797	chr19
		chr5:+:172635548:172635570	5			0.1	TS3spWT	GGTGAGTGAGTGTGTGCGTGNGG	GGCAGGGAAGTGTGTGCATGGAT	..CAG.GA.........A..	+	18,17,16,14,13,3	2	6	GAT	172635548	172635570	chr5
		chr13:-:91706950:91706972	4			1.3	TS3spWT	GGTGAGTGAGTGTGTGCGTGNGG	AGTGTGTGAGTGTGTGAGTGAGG	A...T...........A...	-	20,16,4	0	3	AGG	91706950	91706972	chr13
		chr17:+:35006783:35006805	4			1.3	TS3spWT	GGTGAGTGAGTGTGTGCGTGNGG	AGAGAGTGAGTGTGTGTGTGAGA	A.A.............T...	+	20,18,4	1	3	AGA	35006783	35006805	chr17
		chr3:-:169379099:169379121	4			0.4	TS3spWT	GGTGAGTGAGTGTGTGCGTGNGG	AGAGAGAGAGTGTGTGTGTGGGG	A.A...A.........T...	-	20,18,14,4	0	4	GGG	169379099	169379121	chr3		2122
		chrX:-:39606143:39606165	4			0.2	TS3spWT	GGTGAGTGAGTGTGTGCGTGNGG	GATGAGCGAGTGTGTGTGTATGG	.A....C.........T..A	-	19,14,4,1	0	4	TGG	39606143	39606165	chrX
		chr13:+:60683006:60683028	3			0.3	TS3spWT	GGTGAGTGAGTGTGTGCGTGNGG	GGTGAGTGGGTGTGTGTGTTGGG	........G.......T..T	+	12,4,1	0	3	GGG	60683006	60683028	chr13		81624
		chr16:-:72877916:72877938	3			0.5	TS3spWT	GGTGAGTGAGTGTGTGCGTGNGG	TGTGAGTGAGTGGGTGAGTGTGT	T...........G...A...	-	20,8,4	1	3	TGT	72877916	72877938	chr16		463
		chr21:+:44179960:44179982	3			0.4	TS3spWT	GGTGAGTGAGTGTGTGCGTGNGG	TGTGAGTGGGTGTGTGCATGTGG	T.......G........A..	+	20,12,3	0	3	TGG	44179960	44179982	chr21		5152
		chr22:+:43939280:43939302	3			0.1	TS3spWT	GGTGAGTGAGTGTGTGCGTGNGG	GGTGAGAGAGTGTGTGCACGGGG	......A..........AC.	+	14,3,2	0	3	GGG	43939280	43939302	chr22		64800
		chr1:+:240792089:240792111		13		0	TS3spWT	GGTGAGTGAGTGTGTGCGTGNGG	GAGGAGTAAGAGTGTGGATGCTG	.AG....A..A.....GA..	+	19,18,13,10,4,3	1	6	CTG	240792089	240792111	chr1
		chr2:+:71569805:71569827		5		0.4	TS3spWT	GGTGAGTGAGTGTGTGCGTGNGG	TGTGCGTGCGTGTGTGTGTGTGT	T...C...C.......T...	+	20,16,12,4	1	4	TGT	71569805	71569827	chr2		27332
		chrX:+:122134780:122134802		5		0.4	TS3spWT	GGTGAGTGAGTGTGTGCGTGNGG	TGTGTGTGTGTGTGTGTGTGTAT	T...T...T.......T...	+	20,16,12,4	2	4	TAT	122134780	122134802	chrX
		chr3:+:115781945:115781967		4		0.1	TS3spWT	GGTGAGTGAGTGTGTGCGTGNGG	TGTGTGTGTCTGTGTGTGTCTAT	T...T...TC......T..C	+	20,16,12,11,4,1	2	6	TAT	115781945	115781967	chr3		4045
		chr1:+:156825710:156825732		3		0.4	TS3spWT	GGTGAGTGAGTGTGTGCGTGNGG	CGTGTGTGTGTGTGTGTGTGTTT	C...T...T.......T...	+	20,16,12,4	2	4	TTT	156825710	156825732	chr1		4914
		chr6:-:10400425:10400447		3		0	TS3spWT	GGTGAGTGAGTGTGTGCGTGNGG	AATGAGTGTGTATGGGAGTGGGT	AA......T..A..G.A...	-	20,19,12,9,6,4	1	6	GGT	10400425	10400447	chr6		7020
		chr3:+:136521625:136521647			8	5.9	TS3spWT	GGTGAGTGAGTGTGTGCGTGNGG	AGTGAGTGAGTGTGTGTGTGTGT	A...............T...	+	20,4	1	2	TGT	136521625	136521647	chr3
		chr17:+:5972994:5973016			4	0	TS3spWT	GGTGAGTGAGTGTGTGCGTGNGG	TGTGTGAGAGTGTCTGTGTTCCA	T...T.A......C..T..T	+	20,16,14,7,4,1	2	6	CCA	5972994	5973016	chr17		23302
		chr9:+:27310251:27310273			4	0	TS3spWT	GGTGAGTGAGTGTGTGCGTGNGG	TGTTAGTGAGTGTTTAACTGGCT	T..T.........T.AAC..	+	20,17,7,5,4,3	2	6	GCT	27310251	27310273	chr9
		chr2:+:161350530:161350552			3	0	TS3spWT	GGTGAGTGAGTGTGTGCGTGNGG	TGGGAGTGGGAGTGGGGGTGGAG	T.G.....G.A...G.G...	+	20,18,12,10,6,4	1	6	GAG	161350530	161350552	chr2

## Sheet: BCL11A GUIDE-seq
	Nuclease	sgRNA loaded	Integration site	peak_score	predicted_cleavage_score	gRNA.name	gRNAPlusPAM	offTarget_sequence	guideAlignment2OffTarget	offTargetStrand	mismatch.distance2PAM	n.PAM.mismatch	n.guide.mismatch	PAM.sequence	offTarget_Start	offTarget_End	chromosome	inExon	entrez_id	Note
	SpCas9WT	GATA1-TS7, 10, 11	chr2:-:60722412:60722434	79	100	TS7spWT	GCTAGTCTAGTGCAAGCTAANGG	GCTAGTCTAGTGCAAGCTAACAG	....................	-		1	0	CAG	60722412	60722434	chr2		53335	Target site
	NmCas9WT	GATA1-TS7	chr2:-:60722370:60722399	256	100	TS7nmWT	CAGGCTCCAGGAAGGGTTTGGCNNNNGHTT	CAGGCTCCAGGAAGGGTTTGGCCTCTGATT	......................	-		0	0	CTCTGATT	60722370	60722399	chr2		53335	Target site
			chr7:+:21584864:21584893	41	0	TS7nmWT	CAGGCTCCAGGAAGGGTTTGGCNNNNGHTT	GAGGGGAAGGGAAGGGGATGGGGGTGGTTA	G...GGAAG.......GA...G	+	22,18,17,16,15,14,6,5,1	1	9	GGTGGTTA	21584864	21584893	chr7		8701
			chr11:+:18962094:18962123	3	0	TS7nmWT	CAGGCTCCAGGAAGGGTTTGGCNNNNGHTT	GTGGTGGCAGGATGGCTTGAGCCCAGGCCG	GT..TGG.....T..C..GA..	+	22,21,18,17,16,10,7,4,3	2	9	CCAGGCCG	18962094	18962123	chr11
			chr11:-:66196236:66196265	3	0	TS7nmWT	CAGGCTCCAGGAAGGGTTTGGCNNNNGHTT	ATGACCCCAGGGAGGTTTTTATATGGGACT	AT.A.C.....G...T...TAT	-	22,21,19,17,11,7,3,2,1	1	9	ATGGGACT	66196236	66196265	chr11
	SpCas9WT-NmCas9WT	GATA1-TS7	chr2:-:60722412:60722434	177	100	TS7spWT	GCTAGTCTAGTGCAAGCTAANGG	GCTAGTCTAGTGCAAGCTAACAG	....................	-		1	0	CAG	60722412	60722434	chr2		53335	Target site
			chr2:-:60722370:60722399	177	100	TS7nmWT	CAGGCTCCAGGAAGGGTTTGGCNNNNGHTT	CAGGCTCCAGGAAGGGTTTGGCCTCTGATT	......................	-		0	0	CTCTGATT	60722370	60722399	chr2		53335	Target site
			chr6:+:151999938:151999967	8	0	TS7nmWT	CAGGCTCCAGGAAGGGTTTGGCNNNNGHTT	CAGCCTCCAGAGCAGCTGGGACCACAGGTG	...C......AGCA.C.GG.A.	+	19,12,11,10,9,7,5,4,2	2	9	CACAGGTG	151999938	151999967	chr6		2099
			chr13:-:84765515:84765544	3	0	TS7nmWT	CAGGCTCCAGGAAGGGTTTGGCNNNNGHTT	CAGCCTCCAGGGAGAACCTCCAGACTGCAG	...C.......G..AACC.CCA	-	19,11,8,7,6,5,3,2,1	2	9	GACTGCAG	84765515	84765544	chr13		100874128
			chr8:-:88109044:88109073	3	0	TS7nmWT	CAGGCTCCAGGAAGGGTTTGGCNNNNGHTT	CAGGCTAAAGGTGTGGAGAGGAAAAGGTAA	......AA...TGT..AGA..A	-	16,15,11,10,9,6,5,4,1	2	9	AAAGGTAA	88109044	88109073	chr8		168975
	SaCas9WT	GATA1-TS9	chr2:-:60722383:60722408	1704	100	TS9saWT	CTTTTATCACAGGCTCCAGGNNGRRT	CTTTTATCACAGGCTCCAGGAAGGGT	....................	-		0	0	AAGGGT	60722383	60722408	chr2		53335	Target site
	SpCas9WT-SaCas9WT	GATA1-TS9	chr2:-:60722434:60722456	1809	100	TS9spWT	CCAGGGTCAATACAACTTTGNGG	CCAGGGTCAATACAACTTTGAAG	....................	-		1	0	AAG	60722434	60722456	chr2		53335	Target site
			chr3:+:15217629:15217651	16	4.8	TS9spWT	CCAGGGTCAATACAACTTTGNGG	TCAGGGTCAAGACAACTTTGAGG	T.........G.........	+	20,10	0	2	AGG	15217629	15217651	chr3		344875	OT9_4
			chr3:-:51743062:51743084	8	0	TS9spWT	CCAGGGTCAATACAACTTTGNGG	CCAGGGTCAGCACCTTCTTGGCT	.........GC..CTTC...	-	11,10,7,6,5,4	2	6	GCT	51743062	51743084	chr3	TRUE	2912	OT9_9
			chr10:+:56947264:56947286	5	0.5	TS9spWT	CCAGGGTCAATACAACTTTGNGG	AGAGGGCCAATACAACTTTAGGG	AG....C............A	+	20,19,14,1	0	4	GGG	56947264	56947286	chr10		65217	OT9_8
			chr2:-:60722383:60722408	1809	100	TS9saWT	CTTTTATCACAGGCTCCAGGNNGRRT	CTTTTATCACAGGCTCCAGGAAGGGT	....................	-		0	0	AAGGGT	60722383	60722408	chr2		53335	Target site
			chrX:+:68234110:68234135	12	0.2	TS9saWT	CTTTTATCACAGGCTCCAGGNNGRRT	CTTTTATCAGAAGTTCCAGGGAGGGT	.........G.A.T......	+	11,9,7	0	3	GAGGGT	68234110	68234135	chrX			OT9_3
			chr17:+:17826167:17826192	6	0.6	TS9saWT	CTTTTATCACAGGCTCCAGGNNGRRT	CTTTTATTGCAGCCTCCAGGTGGAAT	.......TG...C.......	+	13,12,8	0	3	TGGAAT	17826167	17826192	chr17		146691	OT9_2
	SaCas9WT	GATA1-TS10	chr2:-:60722359:60722384	662	100	TS10saWT	GTTTGGCCTCTGATTAGGGTNNGRRT	GTTTGGCCTCTGATTAGGGTGGGGGC	....................	-		1	0	GGGGGC	60722359	60722384	chr2		53335	Target site
	SpCas9WT-SaCas9WT	GATA1-TS10	chr2:-:60722412:60722434	116	100	TS7spWT	GCTAGTCTAGTGCAAGCTAANGG	GCTAGTCTAGTGCAAGCTAACAG	....................	-		1	0	CAG	60722412	60722434	chr2		53335	Target site
			chr2:-:60722359:60722384	116	100	TS10saWT	GTTTGGCCTCTGATTAGGGTNNGRRT	GTTTGGCCTCTGATTAGGGTGGGGGC	....................	-		1	0	GGGGGC	60722359	60722384	chr2		53335	Target site
	SaCas9WT	GATA1-TS11	chr2:-:60722353:60722378	1248	100	TS11saWT	CCTCTGATTAGGGTGGGGGCNNGRRT	CCTCTGATTAGGGTGGGGGCGTGGGT	....................	-		0	0	GTGGGT	60722353	60722378	chr2		53335	Target site
			chr15:+:70872512:70872537	380	0	TS11saWT	CCTCTGATTAGGGTGGGGGCNNGRRT	CCCCTGATTAGGGTGAAGGGCTGGGG	..C............AA..G	+	18,5,4,1	1	4	CTGGGG	70872512	70872537	chr15			OT11_1
			chr1:-:33605885:33605910	374	0	TS11saWT	CCTCTGATTAGGGTGGGGGCNNGRRT	CCTCTCACCAGGGTGGGGCTGTGAGT	.....C.CC.........CT	-	15,13,12,2,1	0	5	GTGAGT	33605885	33605910	chr1			OT11_3
			chr16:+:55410314:55410339	357	0.4	TS11saWT	CCTCTGATTAGGGTGGGGGCNNGRRT	CCTTTGAATAAAGTGGGGGCATGGGG	...T...A..AA........	+	17,13,10,9	1	4	ATGGGG	55410314	55410339	chr16			OT11_2
			chr11:+:99006985:99007010	111	0	TS11saWT	CCTCTGATTAGGGTGGGGGCNNGRRT	CCTCTCATTAGGGTAGAGACAAGAAT	.....C........A.A.A.	+	15,6,4,2	0	4	AAGAAT	99006985	99007010	chr11		53942	OT11_6
			chr20:+:58297869:58297894	71	0.6	TS11saWT	CCTCTGATTAGGGTGGGGGCNNGRRT	CCTCTGCTCACGGTGGGGGCATGGGG	......C.C.C.........	+	14,12,10	1	3	ATGGGG	58297869	58297894	chr20		116154	OT11_4
			chr1:-:151316403:151316428	69	0	TS11saWT	CCTCTGATTAGGGTGGGGGCNNGRRT	TCTCTGACAAGAGAGGAGGCAAGGGT	T......CA..A.A..A...	-	20,13,12,9,7,4	0	6	AAGGGT	151316403	151316428	chr1		5993	OT11_8
			chr1:+:48703020:48703045	54	0.6	TS11saWT	CCTCTGATTAGGGTGGGGGCNNGRRT	CCTTTGACTGGGGTGGGGGGTGGGGT	...T...C.G.........G	+	17,13,11,1	0	4	TGGGGT	48703020	48703045	chr1		200010	OT11_9
			chr4:-:88808529:88808554	48	0.9	TS11saWT	CCTCTGATTAGGGTGGGGGCNNGRRT	CTTCTGCTTAGGGTGGAGGCATGAGG	.T....C.........A...	-	19,14,4	1	3	ATGAGG	88808529	88808554	chr4			OT11_5
			chr13:-:51729736:51729761	46	0.1	TS11saWT	CCTCTGATTAGGGTGGGGGCNNGRRT	CCTCAGATAAGAGTGGGGACCAGGAG	....A...A..A......A.	-	16,12,9,2	1	4	CAGGAG	51729736	51729761	chr13		647166
			chr15:+:46221458:46221483	36	0.1	TS11saWT	CCTCTGATTAGGGTGGGGGCNNGRRT	CTTCTGACAAAGATGGGGGCGGGGGT	.T.....CA.A.A.......	+	19,13,12,10,8	0	5	GGGGGT	46221458	46221483	chr15
			chr9:+:136498578:136498603	34	0.3	TS11saWT	CCTCTGATTAGGGTGGGGGCNNGRRT	CCTCTGAGGAGGGTGAGGGCAGGAGG	.......GG......A....	+	13,12,5	1	3	AGGAGG	136498578	136498603	chr9			OT11_7
			chr19:+:38932084:38932109	26	1.5	TS11saWT	CCTCTGATTAGGGTGGGGGCNNGRRT	CATCTGATGGGGGTGGGGGCTTGAGG	.A......GG..........	+	19,12,11	1	3	TTGAGG	38932084	38932109	chr19		6261
			chr4:+:38730629:38730654	26	0.3	TS11saWT	CCTCTGATTAGGGTGGGGGCNNGRRT	CCTTTGAGAGAGGTGGGGGCAGGGGT	...T...GAGA.........	+	17,13,12,11,10	0	5	AGGGGT	38730629	38730654	chr4
			chr12:+:54421154:54421179	22	0	TS11saWT	CCTCTGATTAGGGTGGGGGCNNGRRT	CTTCTGACCAAGGCAGGGGCTTGAGC	.T.....CC.A..CA.....	+	19,13,12,10,7,6	1	6	TTGAGC	54421154	54421179	chr12		3223
			chr1:-:117153194:117153219	20	0.2	TS11saWT	CCTCTGATTAGGGTGGGGGCNNGRRT	CCTTTGGTTAGGATGGGGGTAGGGGT	...T..G.....A......T	-	17,14,8,1	0	4	AGGGGT	117153194	117153219	chr1		3321
			chr2:+:91930605:91930630	20	0.2	TS11saWT	CCTCTGATTAGGGTGGGGGCNNGRRT	CCTTTGGTTAGGATGGGGGTAGGGGT	...T..G.....A......T	+	17,14,8,1	0	4	AGGGGT	91930605	91930630	chr2
			chr1:+:236228712:236228737	19	0.5	TS11saWT	CCTCTGATTAGGGTGGGGGCNNGRRT	CCTCTGATTAGGGTTGGGTCGTGGAG	..............T...T.	+	6,2	1	2	GTGGAG	236228712	236228737	chr1	TRUE
			chr14:-:52389234:52389259	18	0	TS11saWT	CCTCTGATTAGGGTGGGGGCNNGRRT	CCTCTGGTAGGGGTAGGGGTCAGGGT	......G.AG....A....T	-	14,12,11,6,1	0	5	CAGGGT	52389234	52389259	chr14		54331
			chr12:-:24479594:24479619	17	0	TS11saWT	CCTCTGATTAGGGTGGGGGCNNGRRT	CACCTGAAAAAGGTGAGGGCAGGAGT	.AC....AA.A....A....	-	19,18,13,12,10,5	0	6	AGGAGT	24479594	24479619	chr12		6660
			chr3:-:25449995:25450020	15	0	TS11saWT	CCTCTGATTAGGGTGGGGGCNNGRRT	ACCCTAATTAGAGGAGGGGCCTGGTA	A.C..A.....A.GA.....	-	20,18,15,9,7,6	2	6	CTGGTA	25449995	25450020	chr3		5915
			chr8:-:117475818:117475843	14	6.2	TS11saWT	CCTCTGATTAGGGTGGGGGCNNGRRT	CCTATGATTTGGGTGGGGGCATGAAG	...A.....T..........	-	17,11	1	2	ATGAAG	117475818	117475843	chr8
			chr2:+:67515306:67515331	13	0.1	TS11saWT	CCTCTGATTAGGGTGGGGGCNNGRRT	CCTCTGGCATGGGTGAGGGCATGGGC	......GCAT.....A....	+	14,13,12,11,5	1	5	ATGGGC	67515306	67515331	chr2
			chr12:+:644761:644786	12	0.3	TS11saWT	CCTCTGATTAGGGTGGGGGCNNGRRT	CCTCTCACTAGGGTGAGGGCTGGGCT	.....C.C.......A....	+	15,13,5	1	3	TGGGCT	644761	644786	chr12		283358
			chr19:-:49841518:49841543	12	0.1	TS11saWT	CCTCTGATTAGGGTGGGGGCNNGRRT	CCTCTGGTCGGGGCGGGGGCGGGGGC	......G.CG...C......	-	14,12,11,7	1	4	GGGGGC	49841518	49841543	chr19		951
			chr1:-:19053367:19053392	11	1.6	TS11saWT	CCTCTGATTAGGGTGGGGGCNNGRRT	TCTCTGACCAGGGTGGGGGCTAGCCA	T......CC...........	-	20,13,12	3	3	TAGCCA	19053367	19053392	chr1		5081
			chr8:-:139771411:139771436	10	0.7	TS11saWT	CCTCTGATTAGGGTGGGGGCNNGRRT	CCTCAGCTTAGGATGGGGGCTGGAGA	....A.C.....A.......	-	16,14,8	1	3	TGGAGA	139771411	139771436	chr8		169044
			chr8:-:21428232:21428257	10	0.3	TS11saWT	CCTCTGATTAGGGTGGGGGCNNGRRT	CCTCTGCATAGGGTGAGGGCTAGATG	......CA.......A....	-	14,13,5	2	3	TAGATG	21428232	21428257	chr8
			chr9:-:116351529:116351554	10	0	TS11saWT	CCTCTGATTAGGGTGGGGGCNNGRRT	CCTCTGACCTTGGAGGGGGCCAGAGT	.......CCTT..A......	-	13,12,11,10,7	0	5	CAGAGT	116351529	116351554	chr9		5998	OT11_10
			chr8:+:133351421:133351446	9	0.2	TS11saWT	CCTCTGATTAGGGTGGGGGCNNGRRT	CCTCTGAACAAAGTGGGGGCTGGAAC	.......AC.AA........	+	13,12,10,9	1	4	TGGAAC	133351421	133351446	chr8		3786
			chr10:-:118930326:118930351	8	0.1	TS11saWT	CCTCTGATTAGGGTGGGGGCNNGRRT	CTGCTGATTAGGGTGAGGGTTAGGGT	.TG............A...T	-	19,18,5,1	0	4	TAGGGT	118930326	118930351	chr10
			chr9:-:37289531:37289556	8	0	TS11saWT	CCTCTGATTAGGGTGGGGGCNNGRRT	CCTCTGACCAGGGTGGAGTAGTGGGT	.......CC.......A.TA	-	13,12,4,2,1	0	5	GTGGGT	37289531	37289556	chr9		84186
			chr11:+:75166399:75166424	7	0.1	TS11saWT	CCTCTGATTAGGGTGGGGGCNNGRRT	CCTGTGAGTAGAGTGAGGGCAGGAGG	...G...G...A...A....	+	17,13,9,5	1	4	AGGAGG	75166399	75166424	chr11	TRUE	81544
			chr19:+:36630408:36630433	7	0.2	TS11saWT	CCTCTGATTAGGGTGGGGGCNNGRRT	CCCCTGACTGGGGCGGGGGCGTGGTA	..C....C.G...C......	+	18,13,11,7	2	4	GTGGTA	36630408	36630433	chr19
			chr3:-:14963659:14963684	7	0.6	TS11saWT	CCTCTGATTAGGGTGGGGGCNNGRRT	CCCCTGACTAGGGTGGGAGCATGGCA	..C....C.........A..	-	18,13,3	2	3	ATGGCA	14963659	14963684	chr3		152273
			chr5:+:61602772:61602797	7	0	TS11saWT	CCTCTGATTAGGGTGGGGGCNNGRRT	CCTCTGACGGGGATGGGGATGGGGGT	.......CGG..A.....AT	+	13,12,11,8,2,1	0	6	GGGGGT	61602772	61602797	chr5		3796
			chrX:+:82777389:82777414	5	0	TS11saWT	CCTCTGATTAGGGTGGGGGCNNGRRT	CCACTCATTAGGGTGGAAACAGGAGT	..A..C..........AAA.	+	18,15,4,3,2	0	5	AGGAGT	82777389	82777414	chrX
			chr11:+:22217343:22217368	4	0.9	TS11saWT	CCTCTGATTAGGGTGGGGGCNNGRRT	CCTCTGATTAGGGTGGAGGTGAGAGA	................A..T	+	4,1	1	2	GAGAGA	22217343	22217368	chr11		203859
			chr11:+:33189658:33189683	4	0	TS11saWT	CCTCTGATTAGGGTGGGGGCNNGRRT	CCTCTGTCTAGGGTGGACACTTGAGT	......TC........ACA.	+	14,13,4,3,2	0	5	TTGAGT	33189658	33189683	chr11		338739
			chr1:+:34860363:34860388	4	0	TS11saWT	CCTCTGATTAGGGTGGGGGCNNGRRT	TCTCTGACTAGGAAAGGGGCCAGAGT	T......C....AAA.....	+	20,13,8,7,6	0	5	CAGAGT	34860363	34860388	chr1
			chr15:+:50571952:50571977	4	0.1	TS11saWT	CCTCTGATTAGGGTGGGGGCNNGRRT	CCTCTGAGTGGGGTGAAGGCCAGGGG	.......G.G.....AA...	+	13,11,5,4	1	4	CAGGGG	50571952	50571977	chr15		2553
			chr16:-:80054318:80054343	3	0.8	TS11saWT	CCTCTGATTAGGGTGGGGGCNNGRRT	CTTCTGATGAGGGTGGAGGCTGGACA	.T......G.......A...	-	19,12,4	2	3	TGGACA	80054318	80054343	chr16
			chr18:-:56008669:56008694	3	0.7	TS11saWT	CCTCTGATTAGGGTGGGGGCNNGRRT	CCTCGGATTAAAGTGGGGGCTGGGCA	....G.....AA........	-	16,10,9	2	3	TGGGCA	56008669	56008694	chr18		23327
			chr6:+:37572942:37572967	3	0.1	TS11saWT	CCTCTGATTAGGGTGGGGGCNNGRRT	CCCCTCATCATGGTGGAGGCTGGGGT	..C..C..C.T.....A...	+	18,15,12,10,4	0	5	TGGGGT	37572942	37572967	chr6
	SpCas9WT-SaCas9WT	GATA1-TS11	chr2:-:60722412:60722434	210	100	TS7spWT	GCTAGTCTAGTGCAAGCTAANGG	GCTAGTCTAGTGCAAGCTAACAG	....................	-		1	0	CAG	60722412	60722434	chr2		53335	Target site
			chr2:-:60722353:60722378	210	100	TS11saWT	CCTCTGATTAGGGTGGGGGCNNGRRT	CCTCTGATTAGGGTGGGGGCGTGGGT	....................	-		0	0	GTGGGT	60722353	60722378	chr2		53335	Target site
			chr15:+:70872512:70872537	100	0	TS11saWT	CCTCTGATTAGGGTGGGGGCNNGRRT	CCCCTGATTAGGGTGAAGGGCTGGGG	..C............AA..G	+	18,5,4,1	1	4	CTGGGG	70872512	70872537	chr15			OT11_1
			chr16:+:55410314:55410339	82	0.4	TS11saWT	CCTCTGATTAGGGTGGGGGCNNGRRT	CCTTTGAATAAAGTGGGGGCATGGGG	...T...A..AA........	+	17,13,10,9	1	4	ATGGGG	55410314	55410339	chr16			OT11_2
			chr1:-:33605885:33605910	81	0	TS11saWT	CCTCTGATTAGGGTGGGGGCNNGRRT	CCTCTCACCAGGGTGGGGCTGTGAGT	.....C.CC.........CT	-	15,13,12,2,1	0	5	GTGAGT	33605885	33605910	chr1			OT11_3
			chr20:+:58297869:58297894	19	0.6	TS11saWT	CCTCTGATTAGGGTGGGGGCNNGRRT	CCTCTGCTCACGGTGGGGGCATGGGG	......C.C.C.........	+	14,12,10	1	3	ATGGGG	58297869	58297894	chr20		116154	OT11_4
			chr4:-:88808529:88808554	15	0.9	TS11saWT	CCTCTGATTAGGGTGGGGGCNNGRRT	CTTCTGCTTAGGGTGGAGGCATGAGG	.T....C.........A...	-	19,14,4	1	3	ATGAGG	88808529	88808554	chr4			OT11_5
			chr11:+:99006985:99007010	12	0	TS11saWT	CCTCTGATTAGGGTGGGGGCNNGRRT	CCTCTCATTAGGGTAGAGACAAGAAT	.....C........A.A.A.	+	15,6,4,2	0	4	AAGAAT	99006985	99007010	chr11		53942	OT11_6
			chr9:+:136498578:136498603	12	0.3	TS11saWT	CCTCTGATTAGGGTGGGGGCNNGRRT	CCTCTGAGGAGGGTGAGGGCAGGAGG	.......GG......A....	+	13,12,5	1	3	AGGAGG	136498578	136498603	chr9			OT11_7
			chr1:-:151316403:151316428	11	0	TS11saWT	CCTCTGATTAGGGTGGGGGCNNGRRT	TCTCTGACAAGAGAGGAGGCAAGGGT	T......CA..A.A..A...	-	20,13,12,9,7,4	0	6	AAGGGT	151316403	151316428	chr1		5993	OT11_8
			chr1:+:48703020:48703045	11	0.6	TS11saWT	CCTCTGATTAGGGTGGGGGCNNGRRT	CCTTTGACTGGGGTGGGGGGTGGGGT	...T...C.G.........G	+	17,13,11,1	0	4	TGGGGT	48703020	48703045	chr1		200010	OT11_9
			chr9:-:116351529:116351554	11	0	TS11saWT	CCTCTGATTAGGGTGGGGGCNNGRRT	CCTCTGACCTTGGAGGGGGCCAGAGT	.......CCTT..A......	-	13,12,11,10,7	0	5	CAGAGT	116351529	116351554	chr9		5998	OT11_10
			chr13:-:51729736:51729761	9	0.1	TS11saWT	CCTCTGATTAGGGTGGGGGCNNGRRT	CCTCAGATAAGAGTGGGGACCAGGAG	....A...A..A......A.	-	16,12,9,2	1	4	CAGGAG	51729736	51729761	chr13		647166
			chr2:+:91930605:91930630	8	0.2	TS11saWT	CCTCTGATTAGGGTGGGGGCNNGRRT	CCTTTGGTTAGGATGGGGGTAGGGGT	...T..G.....A......T	+	17,14,8,1	0	4	AGGGGT	91930605	91930630	chr2
			chr6:-:36696690:36696715	4	0	TS11saWT	CCTCTGATTAGGGTGGGGGCNNGRRT	CCTTTGGTTGGGGCAGGGGCAGGAAT	...T..G..G...CA.....	-	17,14,11,7,6	0	5	AGGAAT	36696690	36696715	chr6		401258
			chr8:-:139771411:139771436	4	0.7	TS11saWT	CCTCTGATTAGGGTGGGGGCNNGRRT	CCTCAGCTTAGGATGGGGGCTGGAGA	....A.C.....A.......	-	16,14,8	1	3	TGGAGA	139771411	139771436	chr8		169044
			chr12:-:119418907:119418932	3	0	TS11saWT	CCTCTGATTAGGGTGGGGGCNNGRRT	CTTCTGCGTGGGGGGGGGGGGGGGGT	.T....CG.G...G.....G	-	19,14,13,11,7,1	0	6	GGGGGT	119418907	119418932	chr12
			chr17:+:9191405:9191430	3	0	TS11saWT	CCTCTGATTAGGGTGGGGGCNNGRRT	CATTTGACAAGGGGGGGGGGGGGGAG	.A.T...CA....G.....G	+	19,17,13,12,7,1	1	6	GGGGAG	9191405	9191430	chr17		9482
			chr6:-:31852626:31852651	3	0.1	TS11saWT	CCTCTGATTAGGGTGGGGGCNNGRRT	CCCCTGAGCAAGGTGGAGGCTGGATT	..C....GC.A.....A...	-	18,13,12,10,4	1	5	TGGATT	31852626	31852651	chr6
