# Supplementary material for: Orthogonal Cas9–Cas9 chimeras provide a versatile platform for genome editing
Source: Nat Commun. 2018 Nov 19;9:4856. doi: 10.1038/s41467-018-07310-x (PMC6242970; doi:10.1038/s41467-018-07310-x)
Supplement: Supplementary file 6 — Supplementary Data 3 [file 41467_2018_7310_MOESM6_ESM.xlsx]

## Sheet: Targets
Primer Name	Sequence
5p_DS_VEGFA_TS2	ctacacgacgctcttccgatctCAGAAGTTGGACGAAA
3p_DS_VEGFA_TS2	agacgtgtgctcttccgatctGACGCCGCGAGGCTCCGGCC
5p_DS_VEGFA_TS3	ctacacgacgctcttccgatctCACAGGGAAGCTGGGTGAAT
3p_DS_VEGFA_TS3	agacgtgtgctcttccgatctTATTGAAGGGGGCAGGGGAAG
5p_DS_BCL11A_enh58	ctacacgacgctcttccgatctGGTCTGCCAGTCCTCTTCTACC
3p_DS_BCL11A_enh58	agacgtgtgctcttccgatctGCCAGAAAAGAGATATGGCATC
5p_DS_BCL11A_enh58_UMI	ctacacgacgctcttccgatctNNWNNBVHGAGAGGTCTGCCAGTCCTCTTCTACC
5p_DS_constant	CTACACGACGCTCTTCCGATCT
5P_DS_AAVS1T1	ctacacgacgctcttccgatctCCAATATCAGGAGACTAGGAAGGAG
3P_DS_AAVS1T1	agacgtgtgctcttccgatctTAATGTGGCTCTGGTTCTGGGT
5p_DS_Sa_AAVS1 T1-T5	ctacacgacgctcttccgatctTACTTTTATCTGTCCCCTCCACC
3p_DS_Sa_AAVS1 T1-T5	agacgtgtgctcttccgatctTGGCAAGGAGAGAGATGGC
5p_DS_Sa_AAVS1 T6-T11	ctacacgacgctcttccgatctCAGAACCTCTAAGGTTTG
3p_DS_Sa_AAVS1 T6-T11	agacgtgtgctcttccgatctGGACTAGAAAGGTGAAG
5p_DS_AAVS1_large UMI	ctacacgacgctcttccgatctNWNNWNNbddTTATATTCCCAGGGCCGGTTA
3p_DS_AAVS1_large UMI	TAGAAAGGTGAAGAGCCAAAGTTAG
Example MiSeq index primers
5p-Index Sequence	5p-Primer Sequence
TATAGCCT	AATGATACGGCGACCACCGAGATCTACACTATAGCCTACACTCTTTCCCTACACGACGCTCTTCCGATCT
3p-Index Sequence	3p-Primer Sequence
ATCACG	CAAGCAGAAGACGGCATACGAGATCGTGATGTGACTGGAGTTCAGACGTGTGCTCTTCCG

## Sheet: Off-target
Primer Name	Sequence		Amplicon Deep-Seq Off-target Sites
5p_DS_OT_B7_1	ctacacgacgctcttccgatctTGTAAAATGCACACAAGGTTCG		Source	Name	Sequence
5p_DS_OT_B7_2	ctacacgacgctcttccgatctGACAGAGCTTTCAGGCCAACA			BCL11A_TS7	GCTAGTCTAGTGCAAGCTAACAGTTGCTTTTATCACAGGCTCCAGGAAGGGTTTGGCCTCTGATT
5p_DS_OT_B7_3	ctacacgacgctcttccgatctTCAGCCAACCGTAAGACTCAGA		Cas off-finder	OT_B7_1	aAGGCcCCAGGAAGGGTTTtGCAGACGCTT
5p_DS_OT_B7_4	ctacacgacgctcttccgatctACCAATTCAGGGATGGTGAGG		Cas off-finder	OT_B7_2	CAGcCTCCAGGcAGGcTcTGGCTGAGGCTT
5p_DS_OT_B7_5	ctacacgacgctcttccgatctATTCCATCATGCTGCCTCCTT		Cas off-finder	OT_B7_3	aAGGCTCCAtGAAGGagaTGGCTTTTGATT
5p_DS_OT_B7-10_1	ctacacgacgctcttccgatctTCCTTAGATTGTTTTCTTCCTCATGTT		Cas off-finder	OT_B7_4	CctGCcCaAGGAAGGGTTTGGaCAAGGATT
5p_DS_OT_B7-10_2	ctacacgacgctcttccgatctAAAGGAGGACCAGAGGTGGACT		Cas off-finder	OT_B7_5	CtGcCTCCtGGAAGGGTTatGCCACTGATT
5p_DS_OT_B7-10_3	ctacacgacgctcttccgatctCCTCAAAAAGGAAGGAACTGGA		Cas off-finder	OT_B7-10_1	tCTAGTCTAtTGCAAGCTAcTGG
5p_DS_OT_B7-10_4	ctacacgacgctcttccgatctAATATTTGCTGACGGCCTTCTC		Cas off-finder	OT_B7-10_2	GCTAGTtTAGTGgAAGCcAAAGG
5p_DS_OT_B7-10_5	ctacacgacgctcttccgatctGCCTCCCAAAGTGTTGGATTT		Cas off-finder	OT_B7-10_3	GCcAGTCTtGTGCAgGCTAATGG
5p_DS_OT_B9_1	ctacacgacgctcttccgatctCCTGGCTAATACTTTGGGGAGT		Cas off-finder	OT_B7-10_4	GtTtGTCTAGgGCAAGCTAATGG
5p_DS_OT_B9_2	ctacacgacgctcttccgatctGTGGACTGCATCTCAGGAAAGA		Cas off-finder	OT_B7-10_5	GCTAGTtTAGTGgAAGCTAcTAG
5p_DS_OT_B9_3	ctacacgacgctcttccgatctAGCTGATCAATCCCCAATGTCT			BCL11A_TS9	CCAGGGTCAATACAACTTTGAAGCTAGTCTAGTGCAAGCTAACAGTTGCTTTTATCACAGGCTCCAGGAAGGGT
5p_DS_OT_B9_4	ctacacgacgctcttccgatctGCACTGCTCTTTGGAAAACTACC		Cas off-finder	OT_B9_1	gTTTaATCACAGGCTgCAGGGAGAAT
5p_DS_OT_B9_5	ctacacgacgctcttccgatctTGGAACACAGGTCTTCCTACCC		GUIDEseq	OT_B9_2	CTTTTATtgCAGcCTCCAGGTGGAAT
5p_DS_OT_B9_6	ctacacgacgctcttccgatctGAAGAGGTGGAAGGTGCTGCT		GUIDEseq	OT_B9_3	CTTTTATCAgAaGtTCCAGGGAGGGT
5p_DS_OT_B9_7	ctacacgacgctcttccgatctGCTGATCAATCCCCAATGTCTC		GUIDEseq	OT_B9_4	tCAGGGTCAAgACAACTTTGAGG
5p_DS_OT_B9_8	ctacacgacgctcttccgatctCGTGTGTGAAAGCCATGTTGA		Cas off-finder	OT_B9_5	CCAGaGTCAATACAtCTTTGTGG
5p_DS_OT_B9_9	ctacacgacgctcttccgatctCAGGACCACAGTCCTCTGCTG		Cas off-finder	OT_B9_6	CTTTTtTCtCAGGCTCaAGGATGGGT
5p_DS_OT_B9_10	ctacacgacgctcttccgatctTGGATTTTCCATTTGAAGCACA		Cas off-finder	OT_B9_7	CTTTTATCAgAaGtTCCAGGGAGGGT
5p_DS_OT_B10_1	ctacacgacgctcttccgatctCATGTGTTCATTGACATACAGGACA		GUIDEseq	OT_B9_8	agAGGGcCAATACAACTTTaGGG
5p_DS_OT_B10_2	ctacacgacgctcttccgatctTCAGGCTGCTTGACCTTTCTG		GUIDEseq	OT_B9_9	CCAGGGTCAgcACcttcTTGGCT
5p_DS_OT_B10_3	ctacacgacgctcttccgatctGCCACATTTTCTGAAGCATCC		Cas off-finder	OT_B9_10	aCAGGGatAATACAACTTTGGGG
5p_DS_OT_B10_4	ctacacgacgctcttccgatctGTGAGGGGAGATGGAATCGAG			BCL11A_TS10	GCTAGTCTAGTGCAAGCTAACAGTTGCTTTTATCACAGGCTCCAGGAAGGGTTTGGCCTCTGATTAGGGTGGGGGC
5p_DS_OT_B10_5	ctacacgacgctcttccgatctGGGTGGTTTTCTCATCCCACT		Cas off-finder	OT_B10_1	aTgTGGCCTCTGATTAGGaTGAGGGT
5p_DS_OT_B11_1	ctacacgacgctcttccgatctCTCAGTGGCAGCAGATCCTGT		Cas off-finder	OT_B10_2	aTTTGGCtTCTGcTTAGGtTAAGAAT
5p_DS_OT_B11_2	ctacacgacgctcttccgatctTCTCCATTTTCTAAGCGCAACA		Cas off-finder	OT_B10_3	cTTTGGCaTCTGtaTAGGGTGAGAAT
5p_DS_OT_B11_3	ctacacgacgctcttccgatctAGCAGATATGGGACCTGAAAGG		Cas off-finder	OT_B10_4	GTcTGGCCTtTGATcAGGGcTGGGAT
5p_DS_OT_B11_4	ctacacgacgctcttccgatctACTCATGCTTGTTTTGGGAGGA		Cas off-finder	OT_B10_5	GTccaGCCTCTGATcAGGGTTGGGGT
5p_DS_OT_B11_5	ctacacgacgctcttccgatctTTAGGTACCCCTGTGAATAAATCC		Cas off-finder	OT_B7-10_1	tCTAGTCTAtTGCAAGCTAcTGG
5p_DS_OT_B11_6	ctacacgacgctcttccgatctCCATTTGTGTCCTTCTCTCTCA		Cas off-finder	OT_B7-10_2	GCTAGTtTAGTGgAAGCcAAAGG
5p_DS_OT_B11_7	ctacacgacgctcttccgatctATGTGGCCAAGAGAGCACCT		Cas off-finder	OT_B7-10_3	GCcAGTCTtGTGCAgGCTAATGG
5p_DS_OT_B11_8	ctacacgacgctcttccgatctCAGTCTGGTCTCAGCTTTGGTC		Cas off-finder	OT_B7-10_4	GtTtGTCTAGgGCAAGCTAATGG
5p_DS_OT_B11_9	ctacacgacgctcttccgatctGCAGGGATGGAAAAGAGAAGAC		Cas off-finder	OT_B7-10_5	GCTAGTtTAGTGgAAGCTAcTAG
5p_DS_OT_B11_10	ctacacgacgctcttccgatctAGCCAAGGAGAAATTGAGGTGA			BCL11A_TS11	GCTAGTCTAGTGCAAGCTAACAGTTGCTTTTATCACAGGCTCCAGGAAGGGTTTGGCCTCTGATTAGGGTGGGGGCGTGGGT
5p_DS_OT3-4	ctacacgacgctcttccgatctACACTGGTGGGCAGGAGCA		GUIDEseq	OT_B11_1	CCCCTGATTAGGGTGAAGGGCTGGGG
5p_DS_OT3-18	ctacacgacgctcttccgatctTGTCACCACACAGTTACCACCTT		GUIDEseq	OT_B11_2	CCTTTGAATAAAGTGGGGGCATGGGG
5p_DS_OT3-20	ctacacgacgctcttccgatctTCATGGAAGAATGCAAAGGAGA		GUIDEseq	OT_B11_3	CCTCTCACCAGGGTGGGGCTGTGAGT
5p_DS_OT3-2	ctacacgacgctcttccgatctTGCAGTGAGGAGGTGGTTCTTG		GUIDEseq	OT_B11_4	CCTCTGCTCACGGTGGGGGCATGGGG
5p_DS_OT3-3	ctacacgacgctcttccgatctTTCCTGTGGAACAACCAGACAC		GUIDEseq	OT_B11_5	CTTCTGCTTAGGGTGGAGGCATGAGG
5p_DS_OT3_Sp_new	ctacacgacgctcttccgatctTTTGAAGTCCGTGCTTGAATGA		GUIDEseq	OT_B11_6	CCTCTCATTAGGGTAGAGACAAGAAT
5p_DS_OT3-21	ctacacgacgctcttccgatctGCCAGCACCCTTGACGTCTG		GUIDEseq	OT_B11_7	CCTCTGAGGAGGGTGAGGGCAGGAGG
5p_DS_OTD3-6	ctacacgacgctcttccgatctACAAGCTGCTGGCTTTCCTAAG		GUIDEseq	OT_B11_8	TCTCTGACAAGAGAGGAGGCAAGGGT
5p_DS_OT3-1	ctacacgacgctcttccgatctACTGCAGGCAAGCTGTCAAG		GUIDEseq	OT_B11_9	CCTTTGACTGGGGTGGGGGGTGGGGT
5p_DS_OT3-17	ctacacgacgctcttccgatctGGAAGTGCCTTGCACAAATAGG		GUIDEseq	OT_B11_10	CCTCTGACCTTGGAGGGGGCCAGAGT
3p_DS_OT_B7_1	agacgtgtgctcttccgatctCGGACAGTGAGGAGGATAGGAC			VEGFA_TS3_Sp	GGTGAGTGAGTGTGTGCGTGTGG
3p_DS_OT_B7_2	agacgtgtgctcttccgatctCATTTGGGCTTGATGCTTGAG		GUIDEseq	OT3-4	GCTGAGTGAGTGTATGCGTGTGG
3p_DS_OT_B7_3	agacgtgtgctcttccgatctTTTGCCAATCTGAAGGTCCAA		GUIDEseq	OT3-18	TGTGGGTGAGTGTGTGCGTGAGG
3p_DS_OT_B7_4	agacgtgtgctcttccgatctGGTGCCTTTCACACTGTGGATAC		GUIDEseq	OT3-20	AGAGAGTGAGTGTGTGCATGAGG
3p_DS_OT_B7_5	agacgtgtgctcttccgatctACACTGAAGGAAGCCCTGCAC		GUIDEseq	OT3-2	AGTGAGTGAGTGTGTGTGTGGGG
3p_DS_OT_B7-10_1	agacgtgtgctcttccgatctGGCCATCAGTCATCTGCAATTT		GUIDEseq	OT3-3	AGTGTGTGAGTGTGTGCGTGTGG
3p_DS_OT_B7-10_2	agacgtgtgctcttccgatctACCATGGCTCTGATGATACCAA		GUIDEseq	OT3_Sp_new	AGTGGGTGAGTGAGTGCGTGCGG
3p_DS_OT_B7-10_3	agacgtgtgctcttccgatctAGCATTAGACTCTGGGCTGAGG		GUIDEseq	OT3-21	AGCGAGTGGGTGTGTGCGTGGGG
3p_DS_OT_B7-10_4	agacgtgtgctcttccgatctAAACGCCTTCTTTCTTCACCTG		GUIDEseq	OTD3-6	TGTGGGTGAGTGTGTGCGTGAGA
3p_DS_OT_B7-10_5	agacgtgtgctcttccgatctTGGCCATGTTTAGAATTGAAGAGA		GUIDEseq	OT3-1	GGTGAGTGAGTGTGTGTGTGAGG
3p_DS_OT_B9_1	agacgtgtgctcttccgatctCCCCAGAGTCACTCAAACAACA		GUIDEseq	OT3-17	GTTGAGTGAATGTGTGCGTGAGG
3p_DS_OT_B9_2	agacgtgtgctcttccgatctACACTCCAGGAGGCAGTTAAGG
3p_DS_OT_B9_3	agacgtgtgctcttccgatctGAGGATTTCATCATGCTGGTTG
3p_DS_OT_B9_4	agacgtgtgctcttccgatctGCAGGGGAGTTTGGTGTACATT
3p_DS_OT_B9_5	agacgtgtgctcttccgatctGTAAGGATCTTGCTCCCCACAG
3p_DS_OT_B9_6	agacgtgtgctcttccgatctCAACAGGGGCATGGAGAACT
3p_DS_OT_B9_7	agacgtgtgctcttccgatctGGATTTCATCATGCTGGTTGG
3p_DS_OT_B9_8	agacgtgtgctcttccgatctGGCCATGGTCAAAACCCTTAT
3p_DS_OT_B9_9	agacgtgtgctcttccgatctCTCCTGGCACTGCTGCTGCT
3p_DS_OT_B9_10	agacgtgtgctcttccgatctCCAGGAAGAGTTTGGTTTTCC
3p_DS_OT_B10_1	agacgtgtgctcttccgatctCCTTTCCACCTGTAAGCACAGA
3p_DS_OT_B10_2	agacgtgtgctcttccgatctCAAGAAGGGTGGTAGGGATGG
3p_DS_OT_B10_3	agacgtgtgctcttccgatctTTGTTCAATGAAAGAGAACCCACA
3p_DS_OT_B10_4	agacgtgtgctcttccgatctTCCTGCATCTGAACCCACATT
3p_DS_OT_B10_5	agacgtgtgctcttccgatctCTGCAGTGGACCAGTTGTGC
3p_DS_OT_B11_1	agacgtgtgctcttccgatctAAATGACTGAAGCCCAAACTCC
3p_DS_OT_B11_2	agacgtgtgctcttccgatctCCCAGCTGCTCTTTCTTTTCTC
3p_DS_OT_B11_3	agacgtgtgctcttccgatctCAGGGTCATTGGTGAGTCAGAG
3p_DS_OT_B11_4	agacgtgtgctcttccgatctTTTCCCAGCACACCATATAGGA
3p_DS_OT_B11_5	agacgtgtgctcttccgatctAACCCAGTGGTAATTGAGCAAA
3p_DS_OT_B11_6	agacgtgtgctcttccgatctCCCTGGCTATGTTTCTGTCGAT
3p_DS_OT_B11_7	agacgtgtgctcttccgatctCCCTTCCTTGCATTAATGGATTT
3p_DS_OT_B11_8	agacgtgtgctcttccgatctGTTACTTCTGGGCCCATTTCTG
3p_DS_OT_B11_9	agacgtgtgctcttccgatctTTAGACGGCTTCAAGGTCATGT
3p_DS_OT_B11_10	agacgtgtgctcttccgatctGGGAGGGAAGAGTCTGAGGAG
3p_DS_OT3-4	agacgtgtgctcttccgatctCATTTCTCCTTTGAGGTTCATC
3p_DS_OT3-18	agacgtgtgctcttccgatctGGGAATCTAATGTATGGCATGG
3p_DS_OT3-20	agacgtgtgctcttccgatctCCCCATGCTTTTCTTGTGATAG
3p_DS_OT3-2	agacgtgtgctcttccgatctGAAGTCACCGACAACAACAAGCC
3p_DS_OT3-3	agacgtgtgctcttccgatctACACAGAGACACCCCACACACT
3p_DS_OT3_Sp_new	agacgtgtgctcttccgatctCCCAACACCTACATCTACCCACA
3p_DS_OT3-21	agacgtgtgctcttccgatctCGAATTCCGTCCACACACAG
3p_DS_OTD3-6	agacgtgtgctcttccgatctGGTGAGGAGCAACGAGACGTTA
3p_DS_OT3-1	agacgtgtgctcttccgatctACACACCCACACACCCTCAC
3p_DS_OT3-17	agacgtgtgctcttccgatctGTTGGTTTGGAAGGCTGTCATT

## Sheet: 41_site_oligos
Primer Name	Sequence
5p-DS_AAVS1_TS1	ctacacgacgctcttccgatctTTCTGGACAACCCCAAAGTACC
5p-DS_AAVS1_TS2	ctacacgacgctcttccgatctATCTTCCAGGGGTCCGAGAG
5p-DS_AAVS1_TS3	ctacacgacgctcttccgatctAGCATGTTTGCTGCCTCCAG
5p-DS_AAVS1_TS5	ctacacgacgctcttccgatctGCCCTGGGAATATAAGGTGGTC
5p-DS_AAVS1_TS6	ctacacgacgctcttccgatctAAATGGGGGTGTGTCACCAGAT
5p-DS_AAVS1_TS7	ctacacgacgctcttccgatctTCTGGCTCCATCGTAAGCAAAC
5p-DS_AAVS1_TS9	ctacacgacgctcttccgatctGGCTTTTCTGTCACCAATCCTG
5p-DS_EMX1_TS2	ctacacgacgctcttccgatctCATCGATGTCACCTCCAATGAC
5p-DS_EMX1_TS3	ctacacgacgctcttccgatctCCATTGCTTGTCCCTCTGTCA
5p-DS_EMX1_TS6-TS7	ctacacgacgctcttccgatctCCAGCTTCTGCCGTTTGTACTT
5p-DS_N-TS1B-TS1C	ctacacgacgctcttccgatctGATGCCTGGGTCCAACTTACAG
5p-DS_N-TS3	ctacacgacgctcttccgatctCCAGCTAATAGGGTGGGAGCTAA
5p-DS_N-TS4B	ctacacgacgctcttccgatctTACCGGAGGTGCGGAGAACT
5p-DS_N-TS5	ctacacgacgctcttccgatctCCCAGTCAAAGGAAGTCAACCA
5p-DS_N-TS7	ctacacgacgctcttccgatctCCTCTGAATACGCCAAGTCCAG
5p-DS_N-TS8	ctacacgacgctcttccgatctCGTCCAGGCACAGACAAATTC
5p-DS_N-TS9	ctacacgacgctcttccgatctACCGCGATCTACCTGCGAAC
5p-DS_N-TS10	ctacacgacgctcttccgatctTCCCAGCAAGTCCATTTTAATCA
5p-DS_N-TS11	ctacacgacgctcttccgatctGTTCCATGGGCTGTCTGCTG
5p-DS_DTS1	ctacacgacgctcttccgatctGATAGAACCTGCCTGCCCTTTC
5p-DS_DTS3	ctacacgacgctcttccgatctCCAAGACCTCTAGGAGCAGCAG
5p-DS_DTS7	ctacacgacgctcttccgatctCTCCCTGGACCCTAGCCTAATG
5p-DS_DTS8	ctacacgacgctcttccgatctTCTCGAATTCGGAAGATAGAGACT
5p-DS_HPRT1-NM41	ctacacgacgctcttccgatctCCTGGTTCATCATCACTAATCTGAAA
3p-DS_AAVS1_TS1	agacgtgtgctcttccgatctGGCTGGAAGAGCTAGCACAGAC
3p-DS_AAVS1_TS2	agacgtgtgctcttccgatctACATTAACCGGCCCTGGGAATA
3p-DS_AAVS1_TS3	agacgtgtgctcttccgatctTTCTGTCACCAATCCTGTCCCTA
3p-DS_AAVS1_TS5	agacgtgtgctcttccgatctCCTCTCTAGTCTGTGCTAGCTCTTCC
3p-DS_AAVS1_TS6	agacgtgtgctcttccgatctGGGTACTTTTATCTGTCCCCTCCA
3p-DS_AAVS1_TS7	agacgtgtgctcttccgatctTGACAGAAAAGCCCCATCCTTA
3p-DS_AAVS1_TS9	agacgtgtgctcttccgatctCACTTCAGGACAGCATGTTTGC
3p-DS_EMX1_TS2	agacgtgtgctcttccgatctGACTCCAGGCCTCCCCAAAG
3p-DS_EMX1_TS3	agacgtgtgctcttccgatctCAGAGTGCTGCTTGCTGCTG
3p-DS_EMX1_TS6-TS7	agacgtgtgctcttccgatctTAGCCTCAGTCTTCCCATCAGG
3p-DS_N-TS1B-TS1C	agacgtgtgctcttccgatctGCGGCAAAAGTTGGGTAATTTAT
3p-DS_N-TS3	agacgtgtgctcttccgatctTGCCCCACAAGAAAACATCTCT
3p-DS_N-TS4B	agacgtgtgctcttccgatctGTGGGCGGAGAAAAGAGCAAT
3p-DS_N-TS5	agacgtgtgctcttccgatctTTGCTGATACTTCCAAGGCTGTC
3p-DS_N-TS7	agacgtgtgctcttccgatctCTTCTGCGTGTTTCCCCTTGAT
3p-DS_N-TS8	agacgtgtgctcttccgatctCCACGGCACCTCCTCAGAGA
3p-DS_N-TS9	agacgtgtgctcttccgatctGGCCTGCTCTCGCCCTACTA
3p-DS_N-TS10	agacgtgtgctcttccgatctAAACACACTTTTCATAAGATCCAGATG
3p-DS_N-TS11	agacgtgtgctcttccgatctCCCATGTCCTTTGCTATCTCCA
3p-DS_DTS1	agacgtgtgctcttccgatctGTCAAAGGTACCCTGGATTAGC
3p-DS_DTS3	agacgtgtgctcttccgatctGACTAGAAGGGCTGGGCTGAAG
3p-DS_DTS7	agacgtgtgctcttccgatctGGTAGGTCATGCTGGCAACAG
3p-DS_DTS8	agacgtgtgctcttccgatctAGAAATTGAGGCCACAGATGGA
3p-DS_HPRT1-NM41	agacgtgtgctcttccgatctCCGGCCTGTTGTTTTCTTACAT

## Sheet: 41_site_info
	Site #	Target site name	Target site sequence
SpCas9-NmCas9	Site1	N-TS1B	AGATTCTGATTTACTTGGTCTGGGGTACAGCCTTGGCATCATGATTTTGAACTCCCTATGTGATT
	Site2	N-TS1C	TTGGTCTGGGGTACAGCCTTGGCATCATGATTTTGAACTCCCTATGTGATTCTAATATGCAGC
	Site3	N-TS3	ACACTTACAACTCTGTCCTCAGGAAAGTGCAGAGAAATTCATGCATCCCAGGAGGGGATGCTCAGAAAGAGGAAGCTGGTTTATGATT
	Site4	N-TS4B	CCGGGCTCGGGGGTGTTCACGGGCTGCGCTGCCTCCCCTGCGCGCAGGACAGGAGTCGCCAGAGGCCGGTGGTGGATT
	Site5	N-TS5	CACAAGGTCACAAGGCACTGTGGAGAAGAATAACAAATGACAAAACAGACTCGCAAGACTTCAGATACAGATT
	Site6	N-TS5-2	AAAACAGACTCGCAAGACTTCAGATACAGATTCCAAGACGCCCACGCTCCCTAAGTTCAAATTA
	Site7	N-TS7	CAGAGCTGGAGGCCTGTGAGAGGAGCTGCAAGCTTGAGCAAAGGGAGAGAGGTGAGCGGATGAAGGGAGATT
	Site8	N-TS7-2	AAGGGAGAGAGGTGAGCGGATGAAGGGAGATTGGTGAGTATCCGCCCACGCACCTACTTGTAAA
	Site9	N-TS8	TGCCCAGTGCCCGCTAACTGCGGTTCCAGGCGCCGGCGACGCAATTCCAGAGGTGATGGGGAGTGATT
	Site10	N-TS8-2	CGACGCAATTCCAGAGGTGATGGGGAGTGATTGTCGGGACCGCGTGGGCGGACAGGGAAAGG
	Site11	N-TS9	GGGGCTTCTTCGATTACTTCCGGTTCGCAGCGCGGCCGACGGCGCGCTGTGTTTTCGCAAAGCTTCCGAGGATT
	Site12	N-TS9-2	CGCGCTGTGTTTTCGCAAAGCTTCCGAGGATTCTCGGCAATTTCCGCCCACGCCCGAAAGCCAAGC
	Site13	N-TS10	AAAGGCACAGTCTGGACACAGGGATTTTTCAAATTCCCAAGTGATTCTAATGTGCAGCCAAGTTTGAGAACTGCTGTTACAGATT
	Site14	N-TS10-2	GCAGCCAAGTTTGAGAACTGCTGTTACAGATTTCCACCTAATGGGCGTGGGCGGGGAAA
	Site15	N-TS11	TTTTGGACCCAGCACCCACGTGGTTTGCTTGGCATTAGATTCCAGTTGGGAAGGGCCAGTGCCTCCGATT
	Site16	DTS1	AGAGGTGGCTGAGAGAGTTTTGGAATTTGACATTGGCTGGCTGGCTGAGCCCATTTTCGGCTCTGGAGATT
	Site17	DTS3	GAGAGACAGAGCCTGCCGGTTGGCATGGAACAAACTGACTGAAGGCGAGGTCCGGGGCGGAGGGGATT
	Site18	DTS7	ATGCCTATGTTCCAGCTTCCTGGGTCTGCAGGTCCAGCCGGCTGGCACCCTCCATGTACCCAGGGGAGATT
	Site19	DTS7-2	GGCTGGCACCCTCCATGTACCCAGGGGAGATTCCAGCCAGACACCCGCCCCCCGGCCCTGGCTAAGA
	Site20	DTS8	ACCGTCTCAGGAGCATTTTCTGGGATGGAGCTGGTGAGTGAAGATATGATAAGTTCTGGGGGATT
	Site21	DTS8-2	GTGAGTGAAGATATGATAAGTTCTGGGGGATTGTCATTCACATCCACCACCTCTATGACTACAGTGCCT
	Site22	HPRT1-NM41	GCATTACAGGATACAAACATTTGATTGGATTaagatgttaaaaaataaCCTTAGTCTATCAGAGAAATTTA
SpCas9-SaCas9	Site23	AAVS1_TS1	CCTGGACACCCCGTTCTCCTGTGGATtcgggtcaCCTCTCACTCCTTTCATTTGGGC
	Site24	AAVS1_TS2	CTAGTCTTCTTCCTCCAACCCGGgcccctatgtccacttcaggACAGCATGTTTGCTGCCTCCAGGGAT
	Site25	AAVS1_TS2-2	ACAGCATGTTTGCTGCCTCCAGGGATcctgtgtcCCCGAGCTGGGACCACCTTATAT
	Site26	AAVS1_TS3	GGATCCTGTGTCCCCGAGCTGGGaccaccttatattcccagggcCGGTTAATGTGGCTCTGGTTCTGGGT
	Site27	AAVS1_TS3-2	CGGTTAATGTGGCTCTGGTTCTGGGTacttttatctgtCCCCTCCACCCCACAGTGGGGCC
	Site28	AAVS1_TS5	CGGGGACACAGGATCCCTGGAGGcagcaaacatgctgtCCTGAAGTGGACATAGGGGCCCGGGT
	Site29	AAVS1_TS5-2	CCTGAAGTGGACATAGGGGCCCGGGTtggaggaagaagactagctgagctctcggaCCCCTGGAAGATGCCATGACAGG
	Site30	AAVS1_TS6	ATCTGCCTAACAGGAGGTGGGGGttagacccaatatcaggaGACTAGGAAGGAGGAGGCCTAAGGAT
	Site31	AAVS1_TS6-2	GACTAGGAAGGAGGAGGCCTAAGGATggggcttttctgtcaCCAATCCTGTCCCTAGTGGCCCC
	Site32	AAVS1_TS7	GGTTCTGGCAAGGAGAGAGATGGctccaggaaaTGGGGGTGTGTCACCAGATAAGGAAT
	Site33	AAVS1_TS7-2	TGGGGGTGTGTCACCAGATAAGGAATctgcctaacaggaggtgggggttagaCCCAATATCAGGAGACTAGGAAG
	Site34	AAVS1_TS9	GGCCCCACTGTGGGGTGGAGGGGacagataaaagtacccagaaccaGAGCCACATTAACCGGCCCTGGGAAT
	Site35	EMX1_TS2	CAACCACAAACCCACGAGGGCAGAGTgctgcttgctgctggCCAGGCCCCTGCGTGGGCCCAAG
	Site36	EMX1_TS3	GCCCCGGGCTTCAAGCCCTGTGGggccatgactccagGCCTCCCCAAAGCCTGGCCAGGGAGT
	Site37	EMX1_TS3-2	GCCTCCCCAAAGCCTGGCCAGGGAGTggccagagtCCAGCTTGGGCCCACGCAGGGGC
	Site38	EMX1_TS6	CTGGAACCACACCTTCACCTGGGccagggagggaGGGGCACAGATGAGAAACTCAGGAGG
	Site39	EMX1_TS6-2	GGGGCACAGATGAGAAACTCAGGAGGcccccagagcagCCACTGGGGCCTCAACACTCAGG
	Site40	EMX1_TS7	CTGGAACCACACCTTCACCTGGGccagggagggAGGGGCACAGATGAGAAACTCAGGAG
	Site41	EMX1_TS7-2	AGGGGCACAGATGAGAAACTCAGGAGgcccccagagcagCCACTGGGGCCTCAACACTCAGG
