# Supplementary material for: Orthogonal Cas9–Cas9 chimeras provide a versatile platform for genome editing
Source: Nat Commun. 2018 Nov 19;9:4856. doi: 10.1038/s41467-018-07310-x (PMC6242970; doi:10.1038/s41467-018-07310-x)
Supplement: Supplementary file 7 — Supplementary Data 4 [file 41467_2018_7310_MOESM7_ESM.xlsx]

## Sheet: Sheet1
window (bp) between sites	SpCas9	SaCas9	SpCas9-SaCas9		NmCas9	SpCas9-NmCas9
			NGG	NGN/NNG		NGG	NGN/NNG
			"10-30"	"10-100"		"10-30"	"10-100"
chr	ngg/ccn	NNGRRT F/R	Canonical	Expanded	NNNNGATT F/R	Canonical	Expanded
1	24958075	6723836	10893215	78893940	1853273	3310282	30493483
2	24131051	6844149	10432033	78674549	1992902	3312094	31619619
3	19283407	5662058	8434425	64233084	1662622	2735327	26288986
4	17094351	5319448	7427995	58787589	1647610	2358448	25044709
5	17406825	5181854	7594969	58569405	1528365	2470035	24052644
6	16504399	4826252	7190869	54825136	1431020	3250308	22551294
7	16246104	4580982	7098157	52985768	1325853	2237712	21146836
8	14385836	4143493	6235086	47425529	1210331	1991338	19225294
9	12876969	3518607	5578643	41029488	982743	1707084	15934690
10	14203996	3884988	6218534	45406291	1087225	1902124	17777899
11	14409179	3941082	6255246	45884026	1097737	1908456	17885437
12	13701735	3845866	6020539	44582229	1103789	1906134	17894894
13	8915403	2742336	3855311	30585048	841095	1292143	12881773
14	9359757	2614418	4066971	30314337	746341	1273131	12033108
15	9229439	2460052	3992033	29251976	678442	1220605	11271194
16	100002906	2478347	4401246	30272053	630554	1246783	10872400
17	10496092	2527455	4639986	31375990	617134	1279619	11028351
18	7680990	2303498	3348717	26251709	680748	1085521	10750584
19	8248885	1836458	3704497	23649541	405768	939844	7683982
20	7555267	1925991	3306760	23247118	482544	914124	8398289
21	4106084	1169045	1768609	13385184	328578	531829	5243742
22	5295100	1203716	2292726	15272453	275346	570756	4991392
x	14972563	4495362	6652285	50388919	1326411	2164089	20922567
y	2602363	819574	1216444	8644482	219482	368925	3487153
total sites	393666776	85048867	132625296	983935844	24155913	41976711	389480320
fraction of SpCas9 sites	1	0.216043	0.336897	2.49941	0.0613613	0.10663	0.989365
